# Supplementary material for: Differential diagnosis of COVID-19 and influenza
Source: PLOS Glob Public Health. 2022 Jul 21;2(7):e0000221. doi: 10.1371/journal.pgph.0000221 (PMC10021438; doi:10.1371/journal.pgph.0000221)
Supplement: S1 File — (ZIP) [file pgph.0000221.s001.zip]

Archive with 1 entries (1 files):
- coefs.csv
