# Supplementary material for: Differential diagnosis of COVID-19 and influenza
Source: PLOS Glob Public Health. 2022 Jul 21;2(7):e0000221. doi: 10.1371/journal.pgph.0000221 (PMC10021438; doi:10.1371/journal.pgph.0000221)
Supplement: S1 File — (ZIP) [file pgph.0000221.s001.zip › coefs.csv]

disease	term	cov	flu	ili	y
cov	_intercept	0.04000	0.12000	0.03500	-0.3616915733500334
cov	_intercept	0.02000	0.03000	0.03500	-0.23600106714410463
cov	_intercept	0.04000	0.03000	0.07000	0.05145865480559119
cov	_intercept	0.04000	0.03000	0.03500	0.2948245723798077
cov	_intercept	0.02000	0.06000	0.01000	-0.04821671336694846
cov	_intercept	0.02000	0.06000	0.07000	-0.633648017024349
cov	_intercept	0.06000	0.03000	0.03500	0.5674339089598177
cov	_intercept	0.02000	0.12000	0.03500	-0.7564631612227628
cov	_intercept	0.06000	0.09000	0.03500	0.20912012930951468
cov	_intercept	0.04000	0.12000	0.01000	0.10140168475444745
cov	_intercept	0.06000	0.00010	0.03500	1.9908478298320766
cov	_intercept	0.06000	0.12000	0.03500	0.10212002912124925
cov	_intercept	0.04000	0.06000	0.07000	-0.2966811065404652
cov	_intercept	0.06000	0.12000	0.01000	0.6436258595433789
cov	_intercept	0.02000	0.06000	0.03500	-0.2789151044834864
cov	_intercept	0.04000	0.09000	0.07000	-0.5314213522181179
cov	_intercept	0.06000	0.03000	0.01000	0.9162595633793382
cov	_intercept	0.02000	0.12000	0.01000	-0.3196787024257062
cov	_intercept	0.02000	0.00010	0.03500	1.9394574673263876
cov	_intercept	0.02000	0.00010	0.01000	1.9754317605165919
cov	_intercept	0.02000	0.09000	0.03500	-0.5607857521936954
cov	_intercept	0.04000	0.03000	0.01000	0.6304648683003957
cov	_intercept	0.02000	0.03000	0.07000	-0.3198138700647316
cov	_intercept	0.06000	0.06000	0.07000	0.06585267563194637
cov	_intercept	0.04000	0.06000	0.01000	0.29666545370020725
cov	_intercept	0.06000	0.06000	0.01000	0.4790062703728292
cov	_intercept	0.02000	0.00010	0.07000	1.4487304128949563
cov	_intercept	0.04000	0.06000	0.03500	-0.09333604793758844
cov	_intercept	0.06000	0.12000	0.07000	-0.16981388550818305
cov	_intercept	0.06000	0.00010	0.07000	1.7388317670274893
cov	_intercept	0.04000	0.09000	0.03500	-0.08435084047351869
cov	_intercept	0.04000	0.00010	0.01000	2.355596170748574
cov	_intercept	0.04000	0.00010	0.03500	2.4390495022753274
cov	_intercept	0.02000	0.03000	0.01000	0.12801206701576814
cov	_intercept	0.02000	0.12000	0.07000	-0.8034800157798426
cov	_intercept	0.06000	0.09000	0.07000	-0.0749424227016479
cov	_intercept	0.04000	0.00010	0.07000	1.8269371139304966
cov	_intercept	0.06000	0.00010	0.01000	3.0404950776063027
cov	_intercept	0.06000	0.09000	0.01000	0.5812909051401458
cov	_intercept	0.04000	0.12000	0.07000	-0.2894897986280833
cov	_intercept	0.06000	0.03000	0.07000	0.3202998823118978
cov	_intercept	0.04000	0.09000	0.01000	0.16890184019425056
cov	_intercept	0.06000	0.06000	0.03500	0.3734028498495229
cov	_intercept	0.02000	0.09000	0.01000	-0.31793831048931825
cov	_intercept	0.02000	0.09000	0.07000	-0.7446727899865498
cov	age[10_19]	0.04000	0.12000	0.03500	1.1783484616863018
cov	age[10_19]	0.02000	0.03000	0.03500	0.8451675092779558
cov	age[10_19]	0.04000	0.03000	0.07000	1.0515598174188951
cov	age[10_19]	0.04000	0.03000	0.03500	0.8601715839248761
cov	age[10_19]	0.02000	0.06000	0.01000	1.1518332727347464
cov	age[10_19]	0.02000	0.06000	0.07000	0.9891166966692898
cov	age[10_19]	0.06000	0.03000	0.03500	1.0192161918163711
cov	age[10_19]	0.02000	0.12000	0.03500	1.1226912162303573
cov	age[10_19]	0.06000	0.09000	0.03500	1.0098082574037368
cov	age[10_19]	0.04000	0.12000	0.01000	1.1600633436290546
cov	age[10_19]	0.06000	0.00010	0.03500	0.7127971251315408
cov	age[10_19]	0.06000	0.12000	0.03500	0.950115461468044
cov	age[10_19]	0.04000	0.06000	0.07000	1.3771811812322128
cov	age[10_19]	0.06000	0.12000	0.01000	0.7471283459473436
cov	age[10_19]	0.02000	0.06000	0.03500	1.2064133132714816
cov	age[10_19]	0.04000	0.09000	0.07000	1.29792191525471
cov	age[10_19]	0.06000	0.03000	0.01000	0.8397086738788425
cov	age[10_19]	0.02000	0.12000	0.01000	0.9939633737726413
cov	age[10_19]	0.02000	0.00010	0.03500	0.6285327342617058
cov	age[10_19]	0.02000	0.00010	0.01000	0.7196285689205946
cov	age[10_19]	0.02000	0.09000	0.03500	0.9595621479200328
cov	age[10_19]	0.04000	0.03000	0.01000	0.997855186376094
cov	age[10_19]	0.02000	0.03000	0.07000	0.6862729092194936
cov	age[10_19]	0.06000	0.06000	0.07000	0.9809854296043541
cov	age[10_19]	0.04000	0.06000	0.01000	0.9024305336091044
cov	age[10_19]	0.06000	0.06000	0.01000	1.356122623798133
cov	age[10_19]	0.02000	0.00010	0.07000	0.772583871789947
cov	age[10_19]	0.04000	0.06000	0.03500	1.3300986430122737
cov	age[10_19]	0.06000	0.12000	0.07000	1.1572342295530942
cov	age[10_19]	0.06000	0.00010	0.07000	0.6600971749836486
cov	age[10_19]	0.04000	0.09000	0.03500	1.5095660164785218
cov	age[10_19]	0.04000	0.00010	0.01000	0.8921416997307872
cov	age[10_19]	0.04000	0.00010	0.03500	0.7147934188492203
cov	age[10_19]	0.02000	0.03000	0.01000	1.0191038341983056
cov	age[10_19]	0.02000	0.12000	0.07000	0.8871825630893309
cov	age[10_19]	0.06000	0.09000	0.07000	0.9488244585054155
cov	age[10_19]	0.04000	0.00010	0.07000	0.681662806188828
cov	age[10_19]	0.06000	0.00010	0.01000	0.5409748604561488
cov	age[10_19]	0.06000	0.09000	0.01000	0.9814024724315087
cov	age[10_19]	0.04000	0.12000	0.07000	0.7734448425491371
cov	age[10_19]	0.06000	0.03000	0.07000	0.7508525332512599
cov	age[10_19]	0.04000	0.09000	0.01000	1.0354934887045664
cov	age[10_19]	0.06000	0.06000	0.03500	0.931780346235297
cov	age[10_19]	0.02000	0.09000	0.01000	1.1827115422900032
cov	age[10_19]	0.02000	0.09000	0.07000	1.0115258125197937
cov	age[10_19]:chills	0.04000	0.12000	0.03500	-1.0241438268515977
cov	age[10_19]:chills	0.02000	0.03000	0.03500	-0.1495751906081199
cov	age[10_19]:chills	0.04000	0.03000	0.07000	-0.6990790722226775
cov	age[10_19]:chills	0.04000	0.03000	0.03500	-0.9161732190497976
cov	age[10_19]:chills	0.02000	0.06000	0.01000	-1.0111709849684485
cov	age[10_19]:chills	0.02000	0.06000	0.07000	-0.9540228742433656
cov	age[10_19]:chills	0.06000	0.03000	0.03500	0.7042077397912513
cov	age[10_19]:chills	0.02000	0.12000	0.03500	-0.44770521406060276
cov	age[10_19]:chills	0.06000	0.09000	0.03500	-0.769321138203284
cov	age[10_19]:chills	0.04000	0.12000	0.01000	-0.9061058998749404
cov	age[10_19]:chills	0.06000	0.00010	0.03500	-2.030722368384735
cov	age[10_19]:chills	0.06000	0.12000	0.03500	-0.009034215270112073
cov	age[10_19]:chills	0.04000	0.06000	0.07000	-0.5718951200003013
cov	age[10_19]:chills	0.06000	0.12000	0.01000	0.031417692925329595
cov	age[10_19]:chills	0.02000	0.06000	0.03500	-0.9546592494562713
cov	age[10_19]:chills	0.04000	0.09000	0.07000	-1.0505839893275197
cov	age[10_19]:chills	0.06000	0.03000	0.01000	-0.21276702188383398
cov	age[10_19]:chills	0.02000	0.12000	0.01000	-0.11633938762985917
cov	age[10_19]:chills	0.02000	0.00010	0.03500	-0.27590117505844336
cov	age[10_19]:chills	0.02000	0.00010	0.01000	-0.9979276809063
cov	age[10_19]:chills	0.02000	0.09000	0.03500	0.12362790611285457
cov	age[10_19]:chills	0.04000	0.03000	0.01000	-0.9347903793346046
cov	age[10_19]:chills	0.02000	0.03000	0.07000	-0.14609081617202432
cov	age[10_19]:chills	0.06000	0.06000	0.07000	-0.7273853952737374
cov	age[10_19]:chills	0.04000	0.06000	0.01000	-0.6098141514119061
cov	age[10_19]:chills	0.06000	0.06000	0.01000	-0.1689689807781722
cov	age[10_19]:chills	0.02000	0.00010	0.07000	-0.7795288361645614
cov	age[10_19]:chills	0.04000	0.06000	0.03500	-0.8312551923948236
cov	age[10_19]:chills	0.06000	0.12000	0.07000	-0.9262189275389243
cov	age[10_19]:chills	0.06000	0.00010	0.07000	-1.5442963347981413
cov	age[10_19]:chills	0.04000	0.09000	0.03500	-1.2733468005154727
cov	age[10_19]:chills	0.04000	0.00010	0.01000	-1.108958866912183
cov	age[10_19]:chills	0.04000	0.00010	0.03500	-0.39519108005373055
cov	age[10_19]:chills	0.02000	0.03000	0.01000	-0.9005805142483968
cov	age[10_19]:chills	0.02000	0.12000	0.07000	-0.29589306086015543
cov	age[10_19]:chills	0.06000	0.09000	0.07000	-0.6256797125406515
cov	age[10_19]:chills	0.04000	0.00010	0.07000	-1.8217957555017439
cov	age[10_19]:chills	0.06000	0.00010	0.01000	-0.21731372767289756
cov	age[10_19]:chills	0.06000	0.09000	0.01000	-0.6977760113890576
cov	age[10_19]:chills	0.04000	0.12000	0.07000	-0.5944154973232335
cov	age[10_19]:chills	0.06000	0.03000	0.07000	-1.0127455784165547
cov	age[10_19]:chills	0.04000	0.09000	0.01000	0.010255335006344714
cov	age[10_19]:chills	0.06000	0.06000	0.03500	-0.0660615026158839
cov	age[10_19]:chills	0.02000	0.09000	0.01000	-0.2593062339716149
cov	age[10_19]:chills	0.02000	0.09000	0.07000	-0.15412780636342696
cov	age[10_19]:chills:cough	0.04000	0.12000	0.03500	-0.38059645311643187
cov	age[10_19]:chills:cough	0.02000	0.03000	0.03500	-0.4267101048852538
cov	age[10_19]:chills:cough	0.04000	0.03000	0.07000	0.2982349351437647
cov	age[10_19]:chills:cough	0.04000	0.03000	0.03500	0.3316778590447485
cov	age[10_19]:chills:cough	0.02000	0.06000	0.01000	0.14855641657178187
cov	age[10_19]:chills:cough	0.02000	0.06000	0.07000	-0.17617262657916247
cov	age[10_19]:chills:cough	0.06000	0.03000	0.03500	-0.09927154929015722
cov	age[10_19]:chills:cough	0.02000	0.12000	0.03500	0.47044587681606487
cov	age[10_19]:chills:cough	0.06000	0.09000	0.03500	-0.3960967673910311
cov	age[10_19]:chills:cough	0.04000	0.12000	0.01000	0.4052903325630863
cov	age[10_19]:chills:cough	0.06000	0.00010	0.03500	0.3958525402292779
cov	age[10_19]:chills:cough	0.06000	0.12000	0.03500	0.442125158568248
cov	age[10_19]:chills:cough	0.04000	0.06000	0.07000	-0.48055448429170333
cov	age[10_19]:chills:cough	0.06000	0.12000	0.01000	0.09285387837586012
cov	age[10_19]:chills:cough	0.02000	0.06000	0.03500	-0.14991441626711646
cov	age[10_19]:chills:cough	0.04000	0.09000	0.07000	-0.5657088384204112
cov	age[10_19]:chills:cough	0.06000	0.03000	0.01000	-0.5233146963363291
cov	age[10_19]:chills:cough	0.02000	0.12000	0.01000	-0.2050541387208391
cov	age[10_19]:chills:cough	0.02000	0.00010	0.03500	0.05627779965078151
cov	age[10_19]:chills:cough	0.02000	0.00010	0.01000	0.025947164563430762
cov	age[10_19]:chills:cough	0.02000	0.09000	0.03500	0.3412162403133934
cov	age[10_19]:chills:cough	0.04000	0.03000	0.01000	0.1402735136195013
cov	age[10_19]:chills:cough	0.02000	0.03000	0.07000	-0.3569904865213683
cov	age[10_19]:chills:cough	0.06000	0.06000	0.07000	0.08294883438242168
cov	age[10_19]:chills:cough	0.04000	0.06000	0.01000	-0.16392513074207637
cov	age[10_19]:chills:cough	0.06000	0.06000	0.01000	0.07467654618150761
cov	age[10_19]:chills:cough	0.02000	0.00010	0.07000	0.053522641349053816
cov	age[10_19]:chills:cough	0.04000	0.06000	0.03500	0.09977034316727659
cov	age[10_19]:chills:cough	0.06000	0.12000	0.07000	0.05349243874433902
cov	age[10_19]:chills:cough	0.06000	0.00010	0.07000	0.115685329018256
cov	age[10_19]:chills:cough	0.04000	0.09000	0.03500	0.5591271192316557
cov	age[10_19]:chills:cough	0.04000	0.00010	0.01000	-0.2141203806578629
cov	age[10_19]:chills:cough	0.04000	0.00010	0.03500	-0.4589581470454695
cov	age[10_19]:chills:cough	0.02000	0.03000	0.01000	0.8563796258302602
cov	age[10_19]:chills:cough	0.02000	0.12000	0.07000	-0.4594478220636403
cov	age[10_19]:chills:cough	0.06000	0.09000	0.07000	-0.10927995515310149
cov	age[10_19]:chills:cough	0.04000	0.00010	0.07000	-0.37882053470461047
cov	age[10_19]:chills:cough	0.06000	0.00010	0.01000	-0.2725496683254647
cov	age[10_19]:chills:cough	0.06000	0.09000	0.01000	0.1752586737924213
cov	age[10_19]:chills:cough	0.04000	0.12000	0.07000	-0.6622017304764365
cov	age[10_19]:chills:cough	0.06000	0.03000	0.07000	0.044094110751063606
cov	age[10_19]:chills:cough	0.04000	0.09000	0.01000	0.3288629348236518
cov	age[10_19]:chills:cough	0.06000	0.06000	0.03500	-0.17615250593577458
cov	age[10_19]:chills:cough	0.02000	0.09000	0.01000	0.019922821742560097
cov	age[10_19]:chills:cough	0.02000	0.09000	0.07000	0.009976285154726863
cov	age[10_19]:chills:cough:diarrhea	0.04000	0.12000	0.03500	0.07825735493236631
cov	age[10_19]:chills:cough:diarrhea	0.02000	0.03000	0.03500	-0.019542568564610632
cov	age[10_19]:chills:cough:diarrhea	0.04000	0.03000	0.07000	0.16940295275735012
cov	age[10_19]:chills:cough:diarrhea	0.04000	0.03000	0.03500	0.10310622565081344
cov	age[10_19]:chills:cough:diarrhea	0.02000	0.06000	0.01000	0.33984694011957517
cov	age[10_19]:chills:cough:diarrhea	0.02000	0.06000	0.07000	0.20430786575218998
cov	age[10_19]:chills:cough:diarrhea	0.06000	0.03000	0.03500	0.27435536515684306
cov	age[10_19]:chills:cough:diarrhea	0.02000	0.12000	0.03500	-0.10773379484094835
cov	age[10_19]:chills:cough:diarrhea	0.06000	0.09000	0.03500	0.30517294213076956
cov	age[10_19]:chills:cough:diarrhea	0.04000	0.12000	0.01000	-0.09654099196716477
cov	age[10_19]:chills:cough:diarrhea	0.06000	0.00010	0.03500	0.0859575774798281
cov	age[10_19]:chills:cough:diarrhea	0.06000	0.12000	0.03500	0.7761759585030376
cov	age[10_19]:chills:cough:diarrhea	0.04000	0.06000	0.07000	0.19305322616671222
cov	age[10_19]:chills:cough:diarrhea	0.06000	0.12000	0.01000	-0.2674207930975241
cov	age[10_19]:chills:cough:diarrhea	0.02000	0.06000	0.03500	0.05243361676730907
cov	age[10_19]:chills:cough:diarrhea	0.04000	0.09000	0.07000	-0.002748656697932346
cov	age[10_19]:chills:cough:diarrhea	0.06000	0.03000	0.01000	0.39635036985085753
cov	age[10_19]:chills:cough:diarrhea	0.02000	0.12000	0.01000	0.08398656289343956
cov	age[10_19]:chills:cough:diarrhea	0.02000	0.00010	0.03500	0.04172211642781083
cov	age[10_19]:chills:cough:diarrhea	0.02000	0.00010	0.01000	0.10093061154529755
cov	age[10_19]:chills:cough:diarrhea	0.02000	0.09000	0.03500	0.01053828371713774
cov	age[10_19]:chills:cough:diarrhea	0.04000	0.03000	0.01000	-0.16711668442854152
cov	age[10_19]:chills:cough:diarrhea	0.02000	0.03000	0.07000	-0.08625595018501589
cov	age[10_19]:chills:cough:diarrhea	0.06000	0.06000	0.07000	0.21420608588831003
cov	age[10_19]:chills:cough:diarrhea	0.04000	0.06000	0.01000	0.00165664845529757
cov	age[10_19]:chills:cough:diarrhea	0.06000	0.06000	0.01000	0.04418102388999538
cov	age[10_19]:chills:cough:diarrhea	0.02000	0.00010	0.07000	-0.13907534190310253
cov	age[10_19]:chills:cough:diarrhea	0.04000	0.06000	0.03500	0.3381078635073628
cov	age[10_19]:chills:cough:diarrhea	0.06000	0.12000	0.07000	0.13699503383921952
cov	age[10_19]:chills:cough:diarrhea	0.06000	0.00010	0.07000	0.06175886667460263
cov	age[10_19]:chills:cough:diarrhea	0.04000	0.09000	0.03500	0.2915770144174372
cov	age[10_19]:chills:cough:diarrhea	0.04000	0.00010	0.01000	0.1029033714877521
cov	age[10_19]:chills:cough:diarrhea	0.04000	0.00010	0.03500	0.1523046100963517
cov	age[10_19]:chills:cough:diarrhea	0.02000	0.03000	0.01000	-0.07359700923193728
cov	age[10_19]:chills:cough:diarrhea	0.02000	0.12000	0.07000	0.15874714844813365
cov	age[10_19]:chills:cough:diarrhea	0.06000	0.09000	0.07000	0.17303091139204724
cov	age[10_19]:chills:cough:diarrhea	0.04000	0.00010	0.07000	-0.1340266233099665
cov	age[10_19]:chills:cough:diarrhea	0.06000	0.00010	0.01000	0.16799285291177446
cov	age[10_19]:chills:cough:diarrhea	0.06000	0.09000	0.01000	0.3332174406867904
cov	age[10_19]:chills:cough:diarrhea	0.04000	0.12000	0.07000	-0.004092807769716046
cov	age[10_19]:chills:cough:diarrhea	0.06000	0.03000	0.07000	0.29722252068584704
cov	age[10_19]:chills:cough:diarrhea	0.04000	0.09000	0.01000	0.07486738382701226
cov	age[10_19]:chills:cough:diarrhea	0.06000	0.06000	0.03500	0.146492617333767
cov	age[10_19]:chills:cough:diarrhea	0.02000	0.09000	0.01000	0.23977487457549165
cov	age[10_19]:chills:cough:diarrhea	0.02000	0.09000	0.07000	0.015922012566913564
cov	age[10_19]:chills:cough:diarrhea:fever	0.04000	0.12000	0.03500	0.30309999628771245
cov	age[10_19]:chills:cough:diarrhea:fever	0.02000	0.03000	0.03500	-0.013680447112375163
cov	age[10_19]:chills:cough:diarrhea:fever	0.04000	0.03000	0.07000	0.26417173067687305
cov	age[10_19]:chills:cough:diarrhea:fever	0.04000	0.03000	0.03500	-0.01711076176885406
cov	age[10_19]:chills:cough:diarrhea:fever	0.02000	0.06000	0.01000	0.04633078572779239
cov	age[10_19]:chills:cough:diarrhea:fever	0.02000	0.06000	0.07000	0.21984621958674352
cov	age[10_19]:chills:cough:diarrhea:fever	0.06000	0.03000	0.03500	-0.06293984623622047
cov	age[10_19]:chills:cough:diarrhea:fever	0.02000	0.12000	0.03500	0.002483345652983061
cov	age[10_19]:chills:cough:diarrhea:fever	0.06000	0.09000	0.03500	0.18418308858036347
cov	age[10_19]:chills:cough:diarrhea:fever	0.04000	0.12000	0.01000	0.011274799464463404
cov	age[10_19]:chills:cough:diarrhea:fever	0.06000	0.00010	0.03500	0.03043708915144384
cov	age[10_19]:chills:cough:diarrhea:fever	0.06000	0.12000	0.03500	0.06836340477881975
cov	age[10_19]:chills:cough:diarrhea:fever	0.04000	0.06000	0.07000	0.28708512108019724
cov	age[10_19]:chills:cough:diarrhea:fever	0.06000	0.12000	0.01000	-0.40053754440370504
cov	age[10_19]:chills:cough:diarrhea:fever	0.02000	0.06000	0.03500	-0.2744717529245864
cov	age[10_19]:chills:cough:diarrhea:fever	0.04000	0.09000	0.07000	-0.22478989177041123
cov	age[10_19]:chills:cough:diarrhea:fever	0.06000	0.03000	0.01000	0.05242231451234272
cov	age[10_19]:chills:cough:diarrhea:fever	0.02000	0.12000	0.01000	-0.09190153847765986
cov	age[10_19]:chills:cough:diarrhea:fever	0.02000	0.00010	0.03500	-0.0852440813516054
cov	age[10_19]:chills:cough:diarrhea:fever	0.02000	0.00010	0.01000	-0.10271361380377023
cov	age[10_19]:chills:cough:diarrhea:fever	0.02000	0.09000	0.03500	-0.2525463666817166
cov	age[10_19]:chills:cough:diarrhea:fever	0.04000	0.03000	0.01000	0.09069185169478058
cov	age[10_19]:chills:cough:diarrhea:fever	0.02000	0.03000	0.07000	0.13329759269202066
cov	age[10_19]:chills:cough:diarrhea:fever	0.06000	0.06000	0.07000	0.02306297931881387
cov	age[10_19]:chills:cough:diarrhea:fever	0.04000	0.06000	0.01000	0.35888123730081545
cov	age[10_19]:chills:cough:diarrhea:fever	0.06000	0.06000	0.01000	0.010538332740477227
cov	age[10_19]:chills:cough:diarrhea:fever	0.02000	0.00010	0.07000	-0.09102675620497047
cov	age[10_19]:chills:cough:diarrhea:fever	0.04000	0.06000	0.03500	-0.02422170975257021
cov	age[10_19]:chills:cough:diarrhea:fever	0.06000	0.12000	0.07000	0.24318701894561076
cov	age[10_19]:chills:cough:diarrhea:fever	0.06000	0.00010	0.07000	-0.11858402538917868
cov	age[10_19]:chills:cough:diarrhea:fever	0.04000	0.09000	0.03500	-0.16930877179084416
cov	age[10_19]:chills:cough:diarrhea:fever	0.04000	0.00010	0.01000	0.136470265395405
cov	age[10_19]:chills:cough:diarrhea:fever	0.04000	0.00010	0.03500	-0.1486329969632326
cov	age[10_19]:chills:cough:diarrhea:fever	0.02000	0.03000	0.01000	-0.25429025367520053
cov	age[10_19]:chills:cough:diarrhea:fever	0.02000	0.12000	0.07000	0.08296471095000088
cov	age[10_19]:chills:cough:diarrhea:fever	0.06000	0.09000	0.07000	0.021308011673945325
cov	age[10_19]:chills:cough:diarrhea:fever	0.04000	0.00010	0.07000	0.1268502036925068
cov	age[10_19]:chills:cough:diarrhea:fever	0.06000	0.00010	0.01000	-0.1204993972823377
cov	age[10_19]:chills:cough:diarrhea:fever	0.06000	0.09000	0.01000	-0.005069372771299624
cov	age[10_19]:chills:cough:diarrhea:fever	0.04000	0.12000	0.07000	-0.09417431105200229
cov	age[10_19]:chills:cough:diarrhea:fever	0.06000	0.03000	0.07000	0.17692095298287444
cov	age[10_19]:chills:cough:diarrhea:fever	0.04000	0.09000	0.01000	0.06809586174964725
cov	age[10_19]:chills:cough:diarrhea:fever	0.06000	0.06000	0.03500	-0.22898377470018666
cov	age[10_19]:chills:cough:diarrhea:fever	0.02000	0.09000	0.01000	-0.051714238675679584
cov	age[10_19]:chills:cough:diarrhea:fever	0.02000	0.09000	0.07000	-0.12127714041266527
cov	age[10_19]:chills:cough:diarrhea:headache	0.04000	0.12000	0.03500	0.14130696471178184
cov	age[10_19]:chills:cough:diarrhea:headache	0.02000	0.03000	0.03500	0.028283226133439764
cov	age[10_19]:chills:cough:diarrhea:headache	0.04000	0.03000	0.07000	0.14384220649754445
cov	age[10_19]:chills:cough:diarrhea:headache	0.04000	0.03000	0.03500	0.10934182191224809
cov	age[10_19]:chills:cough:diarrhea:headache	0.02000	0.06000	0.01000	0.10004947736954044
cov	age[10_19]:chills:cough:diarrhea:headache	0.02000	0.06000	0.07000	-0.11208965576340822
cov	age[10_19]:chills:cough:diarrhea:headache	0.06000	0.03000	0.03500	0.02829621174846535
cov	age[10_19]:chills:cough:diarrhea:headache	0.02000	0.12000	0.03500	0.002107065971141035
cov	age[10_19]:chills:cough:diarrhea:headache	0.06000	0.09000	0.03500	0.11300973074027959
cov	age[10_19]:chills:cough:diarrhea:headache	0.04000	0.12000	0.01000	-0.20206833203088304
cov	age[10_19]:chills:cough:diarrhea:headache	0.06000	0.00010	0.03500	0.11592723688978643
cov	age[10_19]:chills:cough:diarrhea:headache	0.06000	0.12000	0.03500	0.32114595153763
cov	age[10_19]:chills:cough:diarrhea:headache	0.04000	0.06000	0.07000	0.03912951507259941
cov	age[10_19]:chills:cough:diarrhea:headache	0.06000	0.12000	0.01000	0.1412631849952875
cov	age[10_19]:chills:cough:diarrhea:headache	0.02000	0.06000	0.03500	0.33512963330869766
cov	age[10_19]:chills:cough:diarrhea:headache	0.04000	0.09000	0.07000	0.2070290242463431
cov	age[10_19]:chills:cough:diarrhea:headache	0.06000	0.03000	0.01000	-0.13282724638571494
cov	age[10_19]:chills:cough:diarrhea:headache	0.02000	0.12000	0.01000	0.04691098113743251
cov	age[10_19]:chills:cough:diarrhea:headache	0.02000	0.00010	0.03500	0.3892281111608798
cov	age[10_19]:chills:cough:diarrhea:headache	0.02000	0.00010	0.01000	-0.1706492043090861
cov	age[10_19]:chills:cough:diarrhea:headache	0.02000	0.09000	0.03500	-0.08700823182694688
cov	age[10_19]:chills:cough:diarrhea:headache	0.04000	0.03000	0.01000	0.02720023795488468
cov	age[10_19]:chills:cough:diarrhea:headache	0.02000	0.03000	0.07000	-0.030415820508935747
cov	age[10_19]:chills:cough:diarrhea:headache	0.06000	0.06000	0.07000	0.0913835464648243
cov	age[10_19]:chills:cough:diarrhea:headache	0.04000	0.06000	0.01000	-0.216889673381551
cov	age[10_19]:chills:cough:diarrhea:headache	0.06000	0.06000	0.01000	0.0933336756720647
cov	age[10_19]:chills:cough:diarrhea:headache	0.02000	0.00010	0.07000	-0.061178047548903845
cov	age[10_19]:chills:cough:diarrhea:headache	0.04000	0.06000	0.03500	-0.13271622128376856
cov	age[10_19]:chills:cough:diarrhea:headache	0.06000	0.12000	0.07000	0.029797722247971017
cov	age[10_19]:chills:cough:diarrhea:headache	0.06000	0.00010	0.07000	0.21812136379649666
cov	age[10_19]:chills:cough:diarrhea:headache	0.04000	0.09000	0.03500	0.028790845985919897
cov	age[10_19]:chills:cough:diarrhea:headache	0.04000	0.00010	0.01000	-0.009576108859362817
cov	age[10_19]:chills:cough:diarrhea:headache	0.04000	0.00010	0.03500	0.4030234366890464
cov	age[10_19]:chills:cough:diarrhea:headache	0.02000	0.03000	0.01000	-0.24270634524224302
cov	age[10_19]:chills:cough:diarrhea:headache	0.02000	0.12000	0.07000	0.09822825787168564
cov	age[10_19]:chills:cough:diarrhea:headache	0.06000	0.09000	0.07000	0.10962743210155755
cov	age[10_19]:chills:cough:diarrhea:headache	0.04000	0.00010	0.07000	-0.03163047631464496
cov	age[10_19]:chills:cough:diarrhea:headache	0.06000	0.00010	0.01000	0.07314535772969516
cov	age[10_19]:chills:cough:diarrhea:headache	0.06000	0.09000	0.01000	0.4214003115496358
cov	age[10_19]:chills:cough:diarrhea:headache	0.04000	0.12000	0.07000	0.009671888643254632
cov	age[10_19]:chills:cough:diarrhea:headache	0.06000	0.03000	0.07000	0.18261205803537262
cov	age[10_19]:chills:cough:diarrhea:headache	0.04000	0.09000	0.01000	0.2539626763959949
cov	age[10_19]:chills:cough:diarrhea:headache	0.06000	0.06000	0.03500	-0.12489029450533311
cov	age[10_19]:chills:cough:diarrhea:headache	0.02000	0.09000	0.01000	0.07062964200930401
cov	age[10_19]:chills:cough:diarrhea:headache	0.02000	0.09000	0.07000	-0.25113612395148327
cov	age[10_19]:chills:cough:diarrhea:myalgia	0.04000	0.12000	0.03500	-0.19442903029239392
cov	age[10_19]:chills:cough:diarrhea:myalgia	0.02000	0.03000	0.03500	0.06654010641167563
cov	age[10_19]:chills:cough:diarrhea:myalgia	0.04000	0.03000	0.07000	0.291352287452987
cov	age[10_19]:chills:cough:diarrhea:myalgia	0.04000	0.03000	0.03500	-0.14761493451261534
cov	age[10_19]:chills:cough:diarrhea:myalgia	0.02000	0.06000	0.01000	0.14920127193640545
cov	age[10_19]:chills:cough:diarrhea:myalgia	0.02000	0.06000	0.07000	-0.09394945211598484
cov	age[10_19]:chills:cough:diarrhea:myalgia	0.06000	0.03000	0.03500	-0.02713690770843144
cov	age[10_19]:chills:cough:diarrhea:myalgia	0.02000	0.12000	0.03500	-0.09859851192193331
cov	age[10_19]:chills:cough:diarrhea:myalgia	0.06000	0.09000	0.03500	0.40138006164007173
cov	age[10_19]:chills:cough:diarrhea:myalgia	0.04000	0.12000	0.01000	-0.09394397197959548
cov	age[10_19]:chills:cough:diarrhea:myalgia	0.06000	0.00010	0.03500	0.053800905829650386
cov	age[10_19]:chills:cough:diarrhea:myalgia	0.06000	0.12000	0.03500	0.15433103367535683
cov	age[10_19]:chills:cough:diarrhea:myalgia	0.04000	0.06000	0.07000	0.15253796654001983
cov	age[10_19]:chills:cough:diarrhea:myalgia	0.06000	0.12000	0.01000	-0.38832127531826127
cov	age[10_19]:chills:cough:diarrhea:myalgia	0.02000	0.06000	0.03500	0.02366066813144804
cov	age[10_19]:chills:cough:diarrhea:myalgia	0.04000	0.09000	0.07000	-0.016741872692062343
cov	age[10_19]:chills:cough:diarrhea:myalgia	0.06000	0.03000	0.01000	0.45329130981032856
cov	age[10_19]:chills:cough:diarrhea:myalgia	0.02000	0.12000	0.01000	0.18439838701158198
cov	age[10_19]:chills:cough:diarrhea:myalgia	0.02000	0.00010	0.03500	0.07646009867142009
cov	age[10_19]:chills:cough:diarrhea:myalgia	0.02000	0.00010	0.01000	-0.2124222070323291
cov	age[10_19]:chills:cough:diarrhea:myalgia	0.02000	0.09000	0.03500	0.04383481284098144
cov	age[10_19]:chills:cough:diarrhea:myalgia	0.04000	0.03000	0.01000	-0.08423082954138487
cov	age[10_19]:chills:cough:diarrhea:myalgia	0.02000	0.03000	0.07000	0.028873197317343672
cov	age[10_19]:chills:cough:diarrhea:myalgia	0.06000	0.06000	0.07000	-0.15977191170200014
cov	age[10_19]:chills:cough:diarrhea:myalgia	0.04000	0.06000	0.01000	0.13859615787865812
cov	age[10_19]:chills:cough:diarrhea:myalgia	0.06000	0.06000	0.01000	0.2400077861038102
cov	age[10_19]:chills:cough:diarrhea:myalgia	0.02000	0.00010	0.07000	-0.07155169294693116
cov	age[10_19]:chills:cough:diarrhea:myalgia	0.04000	0.06000	0.03500	0.28184777785551546
cov	age[10_19]:chills:cough:diarrhea:myalgia	0.06000	0.12000	0.07000	0.11105792808816521
cov	age[10_19]:chills:cough:diarrhea:myalgia	0.06000	0.00010	0.07000	0.055368087684917855
cov	age[10_19]:chills:cough:diarrhea:myalgia	0.04000	0.09000	0.03500	-0.025292472706782282
cov	age[10_19]:chills:cough:diarrhea:myalgia	0.04000	0.00010	0.01000	0.26037728486899236
cov	age[10_19]:chills:cough:diarrhea:myalgia	0.04000	0.00010	0.03500	0.10303550285287236
cov	age[10_19]:chills:cough:diarrhea:myalgia	0.02000	0.03000	0.01000	-0.04512983572207897
cov	age[10_19]:chills:cough:diarrhea:myalgia	0.02000	0.12000	0.07000	-0.021825721858394348
cov	age[10_19]:chills:cough:diarrhea:myalgia	0.06000	0.09000	0.07000	-0.0673309656947772
cov	age[10_19]:chills:cough:diarrhea:myalgia	0.04000	0.00010	0.07000	-0.08917401568344889
cov	age[10_19]:chills:cough:diarrhea:myalgia	0.06000	0.00010	0.01000	0.1578259101344175
cov	age[10_19]:chills:cough:diarrhea:myalgia	0.06000	0.09000	0.01000	-0.02214385513118916
cov	age[10_19]:chills:cough:diarrhea:myalgia	0.04000	0.12000	0.07000	0.06744844148413459
cov	age[10_19]:chills:cough:diarrhea:myalgia	0.06000	0.03000	0.07000	0.05644115932059492
cov	age[10_19]:chills:cough:diarrhea:myalgia	0.04000	0.09000	0.01000	0.5320863942140434
cov	age[10_19]:chills:cough:diarrhea:myalgia	0.06000	0.06000	0.03500	0.050069648106985436
cov	age[10_19]:chills:cough:diarrhea:myalgia	0.02000	0.09000	0.01000	0.023194828563200657
cov	age[10_19]:chills:cough:diarrhea:myalgia	0.02000	0.09000	0.07000	-0.02991001588891355
cov	age[10_19]:chills:cough:diarrhea:nauseavomit	0.04000	0.12000	0.03500	0.0030612874577069693
cov	age[10_19]:chills:cough:diarrhea:nauseavomit	0.02000	0.03000	0.03500	-0.047214245575567027
cov	age[10_19]:chills:cough:diarrhea:nauseavomit	0.04000	0.03000	0.07000	-0.028232682985493546
cov	age[10_19]:chills:cough:diarrhea:nauseavomit	0.04000	0.03000	0.03500	-0.03956411417405466
cov	age[10_19]:chills:cough:diarrhea:nauseavomit	0.02000	0.06000	0.01000	0.057255923492572455
cov	age[10_19]:chills:cough:diarrhea:nauseavomit	0.02000	0.06000	0.07000	0.11495729907483936
cov	age[10_19]:chills:cough:diarrhea:nauseavomit	0.06000	0.03000	0.03500	0.02929103192712066
cov	age[10_19]:chills:cough:diarrhea:nauseavomit	0.02000	0.12000	0.03500	0.07234715275303649
cov	age[10_19]:chills:cough:diarrhea:nauseavomit	0.06000	0.09000	0.03500	-0.22020999906394612
cov	age[10_19]:chills:cough:diarrhea:nauseavomit	0.04000	0.12000	0.01000	-0.03223815309607008
cov	age[10_19]:chills:cough:diarrhea:nauseavomit	0.06000	0.00010	0.03500	-0.03480556233753181
cov	age[10_19]:chills:cough:diarrhea:nauseavomit	0.06000	0.12000	0.03500	-0.11940868864475428
cov	age[10_19]:chills:cough:diarrhea:nauseavomit	0.04000	0.06000	0.07000	0.21322612315383266
cov	age[10_19]:chills:cough:diarrhea:nauseavomit	0.06000	0.12000	0.01000	0.021053599827631792
cov	age[10_19]:chills:cough:diarrhea:nauseavomit	0.02000	0.06000	0.03500	0.0572087027719599
cov	age[10_19]:chills:cough:diarrhea:nauseavomit	0.04000	0.09000	0.07000	-0.19296234958974726
cov	age[10_19]:chills:cough:diarrhea:nauseavomit	0.06000	0.03000	0.01000	0.18190843729688505
cov	age[10_19]:chills:cough:diarrhea:nauseavomit	0.02000	0.12000	0.01000	-0.00019518435850623218
cov	age[10_19]:chills:cough:diarrhea:nauseavomit	0.02000	0.00010	0.03500	0.010048367931542783
cov	age[10_19]:chills:cough:diarrhea:nauseavomit	0.02000	0.00010	0.01000	0.10051862836457556
cov	age[10_19]:chills:cough:diarrhea:nauseavomit	0.02000	0.09000	0.03500	0.06935727149308799
cov	age[10_19]:chills:cough:diarrhea:nauseavomit	0.04000	0.03000	0.01000	-0.06506403248658982
cov	age[10_19]:chills:cough:diarrhea:nauseavomit	0.02000	0.03000	0.07000	-0.08684881149670479
cov	age[10_19]:chills:cough:diarrhea:nauseavomit	0.06000	0.06000	0.07000	0.1966668377980727
cov	age[10_19]:chills:cough:diarrhea:nauseavomit	0.04000	0.06000	0.01000	0.09430885409792508
cov	age[10_19]:chills:cough:diarrhea:nauseavomit	0.06000	0.06000	0.01000	-0.2920144979803404
cov	age[10_19]:chills:cough:diarrhea:nauseavomit	0.02000	0.00010	0.07000	0.08905284388356889
cov	age[10_19]:chills:cough:diarrhea:nauseavomit	0.04000	0.06000	0.03500	0.222492123485452
cov	age[10_19]:chills:cough:diarrhea:nauseavomit	0.06000	0.12000	0.07000	-0.07065239343163121
cov	age[10_19]:chills:cough:diarrhea:nauseavomit	0.06000	0.00010	0.07000	0.0008326279933416233
cov	age[10_19]:chills:cough:diarrhea:nauseavomit	0.04000	0.09000	0.03500	-0.04662592999004326
cov	age[10_19]:chills:cough:diarrhea:nauseavomit	0.04000	0.00010	0.01000	0.09718744567639165
cov	age[10_19]:chills:cough:diarrhea:nauseavomit	0.04000	0.00010	0.03500	-0.006976557265786306
cov	age[10_19]:chills:cough:diarrhea:nauseavomit	0.02000	0.03000	0.01000	-0.23098744906206387
cov	age[10_19]:chills:cough:diarrhea:nauseavomit	0.02000	0.12000	0.07000	0.2129528281815954
cov	age[10_19]:chills:cough:diarrhea:nauseavomit	0.06000	0.09000	0.07000	0.3066193248140414
cov	age[10_19]:chills:cough:diarrhea:nauseavomit	0.04000	0.00010	0.07000	-0.038795707753048296
cov	age[10_19]:chills:cough:diarrhea:nauseavomit	0.06000	0.00010	0.01000	0.05653723476178367
cov	age[10_19]:chills:cough:diarrhea:nauseavomit	0.06000	0.09000	0.01000	-0.03378442485317722
cov	age[10_19]:chills:cough:diarrhea:nauseavomit	0.04000	0.12000	0.07000	0.032052960536509245
cov	age[10_19]:chills:cough:diarrhea:nauseavomit	0.06000	0.03000	0.07000	0.17915555755383408
cov	age[10_19]:chills:cough:diarrhea:nauseavomit	0.04000	0.09000	0.01000	0.3100416156432605
cov	age[10_19]:chills:cough:diarrhea:nauseavomit	0.06000	0.06000	0.03500	-0.05148943102667155
cov	age[10_19]:chills:cough:diarrhea:nauseavomit	0.02000	0.09000	0.01000	0.08441175752334273
cov	age[10_19]:chills:cough:diarrhea:nauseavomit	0.02000	0.09000	0.07000	0.09124466197653994
cov	age[10_19]:chills:cough:diarrhea:running_nose	0.04000	0.12000	0.03500	0.20832764829668185
cov	age[10_19]:chills:cough:diarrhea:running_nose	0.02000	0.03000	0.03500	-0.310367509489093
cov	age[10_19]:chills:cough:diarrhea:running_nose	0.04000	0.03000	0.07000	-0.0014658642966439211
cov	age[10_19]:chills:cough:diarrhea:running_nose	0.04000	0.03000	0.03500	-0.330043187985351
cov	age[10_19]:chills:cough:diarrhea:running_nose	0.02000	0.06000	0.01000	0.10489059987824345
cov	age[10_19]:chills:cough:diarrhea:running_nose	0.02000	0.06000	0.07000	-0.0166486424798808
cov	age[10_19]:chills:cough:diarrhea:running_nose	0.06000	0.03000	0.03500	-0.27694703760341804
cov	age[10_19]:chills:cough:diarrhea:running_nose	0.02000	0.12000	0.03500	-0.07837845521366459
cov	age[10_19]:chills:cough:diarrhea:running_nose	0.06000	0.09000	0.03500	-0.11432373494475315
cov	age[10_19]:chills:cough:diarrhea:running_nose	0.04000	0.12000	0.01000	0.04109368848535569
cov	age[10_19]:chills:cough:diarrhea:running_nose	0.06000	0.00010	0.03500	-0.08539081538871078
cov	age[10_19]:chills:cough:diarrhea:running_nose	0.06000	0.12000	0.03500	0.19687509386181834
cov	age[10_19]:chills:cough:diarrhea:running_nose	0.04000	0.06000	0.07000	-0.24703994678039357
cov	age[10_19]:chills:cough:diarrhea:running_nose	0.06000	0.12000	0.01000	-0.09653709367824906
cov	age[10_19]:chills:cough:diarrhea:running_nose	0.02000	0.06000	0.03500	0.05063533832334575
cov	age[10_19]:chills:cough:diarrhea:running_nose	0.04000	0.09000	0.07000	-0.16057094698191804
cov	age[10_19]:chills:cough:diarrhea:running_nose	0.06000	0.03000	0.01000	0.21409902813061413
cov	age[10_19]:chills:cough:diarrhea:running_nose	0.02000	0.12000	0.01000	-0.040828146875650326
cov	age[10_19]:chills:cough:diarrhea:running_nose	0.02000	0.00010	0.03500	0.2317498445210056
cov	age[10_19]:chills:cough:diarrhea:running_nose	0.02000	0.00010	0.01000	-0.1531660552072529
cov	age[10_19]:chills:cough:diarrhea:running_nose	0.02000	0.09000	0.03500	0.22705109365119425
cov	age[10_19]:chills:cough:diarrhea:running_nose	0.04000	0.03000	0.01000	-0.21781820975855265
cov	age[10_19]:chills:cough:diarrhea:running_nose	0.02000	0.03000	0.07000	-0.037812188813444204
cov	age[10_19]:chills:cough:diarrhea:running_nose	0.06000	0.06000	0.07000	0.06525274961591467
cov	age[10_19]:chills:cough:diarrhea:running_nose	0.04000	0.06000	0.01000	-0.06807038622021756
cov	age[10_19]:chills:cough:diarrhea:running_nose	0.06000	0.06000	0.01000	-0.1380418147145193
cov	age[10_19]:chills:cough:diarrhea:running_nose	0.02000	0.00010	0.07000	0.09077519606697326
cov	age[10_19]:chills:cough:diarrhea:running_nose	0.04000	0.06000	0.03500	-0.04948479752898908
cov	age[10_19]:chills:cough:diarrhea:running_nose	0.06000	0.12000	0.07000	0.04592754284945147
cov	age[10_19]:chills:cough:diarrhea:running_nose	0.06000	0.00010	0.07000	0.09317313597346569
cov	age[10_19]:chills:cough:diarrhea:running_nose	0.04000	0.09000	0.03500	0.12283289647723981
cov	age[10_19]:chills:cough:diarrhea:running_nose	0.04000	0.00010	0.01000	-0.08528988420908139
cov	age[10_19]:chills:cough:diarrhea:running_nose	0.04000	0.00010	0.03500	0.1659492356472284
cov	age[10_19]:chills:cough:diarrhea:running_nose	0.02000	0.03000	0.01000	0.25111419789488776
cov	age[10_19]:chills:cough:diarrhea:running_nose	0.02000	0.12000	0.07000	0.07914303782548582
cov	age[10_19]:chills:cough:diarrhea:running_nose	0.06000	0.09000	0.07000	-0.03539881587361913
cov	age[10_19]:chills:cough:diarrhea:running_nose	0.04000	0.00010	0.07000	0.03805379008410763
cov	age[10_19]:chills:cough:diarrhea:running_nose	0.06000	0.00010	0.01000	-0.04128844744944461
cov	age[10_19]:chills:cough:diarrhea:running_nose	0.06000	0.09000	0.01000	-0.016714622385310924
cov	age[10_19]:chills:cough:diarrhea:running_nose	0.04000	0.12000	0.07000	-0.10669304159282862
cov	age[10_19]:chills:cough:diarrhea:running_nose	0.06000	0.03000	0.07000	0.0359398569962123
cov	age[10_19]:chills:cough:diarrhea:running_nose	0.04000	0.09000	0.01000	0.02401502479420817
cov	age[10_19]:chills:cough:diarrhea:running_nose	0.06000	0.06000	0.03500	-0.19062599882926212
cov	age[10_19]:chills:cough:diarrhea:running_nose	0.02000	0.09000	0.01000	-0.21592748579000037
cov	age[10_19]:chills:cough:diarrhea:running_nose	0.02000	0.09000	0.07000	-0.18788672468311107
cov	age[10_19]:chills:cough:diarrhea:sob	0.04000	0.12000	0.03500	-0.12826219254444124
cov	age[10_19]:chills:cough:diarrhea:sob	0.02000	0.03000	0.03500	0.05456185066179053
cov	age[10_19]:chills:cough:diarrhea:sob	0.04000	0.03000	0.07000	-0.22061074149134027
cov	age[10_19]:chills:cough:diarrhea:sob	0.04000	0.03000	0.03500	-0.40576870042871344
cov	age[10_19]:chills:cough:diarrhea:sob	0.02000	0.06000	0.01000	-0.19046960104826258
cov	age[10_19]:chills:cough:diarrhea:sob	0.02000	0.06000	0.07000	-0.010076387238853415
cov	age[10_19]:chills:cough:diarrhea:sob	0.06000	0.03000	0.03500	-0.3530393201100432
cov	age[10_19]:chills:cough:diarrhea:sob	0.02000	0.12000	0.03500	0.060372452764382196
cov	age[10_19]:chills:cough:diarrhea:sob	0.06000	0.09000	0.03500	-0.023126290964988507
cov	age[10_19]:chills:cough:diarrhea:sob	0.04000	0.12000	0.01000	-0.1716972092736286
cov	age[10_19]:chills:cough:diarrhea:sob	0.06000	0.00010	0.03500	-0.10689223837862064
cov	age[10_19]:chills:cough:diarrhea:sob	0.06000	0.12000	0.03500	-0.0356023324119351
cov	age[10_19]:chills:cough:diarrhea:sob	0.04000	0.06000	0.07000	-0.16416721596660008
cov	age[10_19]:chills:cough:diarrhea:sob	0.06000	0.12000	0.01000	-0.33442941636880114
cov	age[10_19]:chills:cough:diarrhea:sob	0.02000	0.06000	0.03500	0.2077360495462867
cov	age[10_19]:chills:cough:diarrhea:sob	0.04000	0.09000	0.07000	-0.08188308462264056
cov	age[10_19]:chills:cough:diarrhea:sob	0.06000	0.03000	0.01000	-0.4297533712936217
cov	age[10_19]:chills:cough:diarrhea:sob	0.02000	0.12000	0.01000	0.01571118138060838
cov	age[10_19]:chills:cough:diarrhea:sob	0.02000	0.00010	0.03500	-0.006650803390848314
cov	age[10_19]:chills:cough:diarrhea:sob	0.02000	0.00010	0.01000	-0.1389222613594697
cov	age[10_19]:chills:cough:diarrhea:sob	0.02000	0.09000	0.03500	-0.15671728553528613
cov	age[10_19]:chills:cough:diarrhea:sob	0.04000	0.03000	0.01000	-0.39738581132821
cov	age[10_19]:chills:cough:diarrhea:sob	0.02000	0.03000	0.07000	0.1275754075532867
cov	age[10_19]:chills:cough:diarrhea:sob	0.06000	0.06000	0.07000	-0.11901691672173359
cov	age[10_19]:chills:cough:diarrhea:sob	0.04000	0.06000	0.01000	-0.2767415915515264
cov	age[10_19]:chills:cough:diarrhea:sob	0.06000	0.06000	0.01000	-0.23554779051852642
cov	age[10_19]:chills:cough:diarrhea:sob	0.02000	0.00010	0.07000	0.006509664953822785
cov	age[10_19]:chills:cough:diarrhea:sob	0.04000	0.06000	0.03500	0.010436085252243816
cov	age[10_19]:chills:cough:diarrhea:sob	0.06000	0.12000	0.07000	-0.07454245456163351
cov	age[10_19]:chills:cough:diarrhea:sob	0.06000	0.00010	0.07000	0.03804597681424211
cov	age[10_19]:chills:cough:diarrhea:sob	0.04000	0.09000	0.03500	0.08016928772563009
cov	age[10_19]:chills:cough:diarrhea:sob	0.04000	0.00010	0.01000	-0.07453853204176725
cov	age[10_19]:chills:cough:diarrhea:sob	0.04000	0.00010	0.03500	0.014635478708137566
cov	age[10_19]:chills:cough:diarrhea:sob	0.02000	0.03000	0.01000	-0.18820116421979619
cov	age[10_19]:chills:cough:diarrhea:sob	0.02000	0.12000	0.07000	0.22680666492657753
cov	age[10_19]:chills:cough:diarrhea:sob	0.06000	0.09000	0.07000	-0.186367405120912
cov	age[10_19]:chills:cough:diarrhea:sob	0.04000	0.00010	0.07000	-0.004563873475220192
cov	age[10_19]:chills:cough:diarrhea:sob	0.06000	0.00010	0.01000	-0.021978805897703648
cov	age[10_19]:chills:cough:diarrhea:sob	0.06000	0.09000	0.01000	-0.031332266186225144
cov	age[10_19]:chills:cough:diarrhea:sob	0.04000	0.12000	0.07000	0.01079900161747371
cov	age[10_19]:chills:cough:diarrhea:sob	0.06000	0.03000	0.07000	-0.09333327537763764
cov	age[10_19]:chills:cough:diarrhea:sob	0.04000	0.09000	0.01000	-0.013526150640977931
cov	age[10_19]:chills:cough:diarrhea:sob	0.06000	0.06000	0.03500	-0.06793983828460858
cov	age[10_19]:chills:cough:diarrhea:sob	0.02000	0.09000	0.01000	0.04672619339884358
cov	age[10_19]:chills:cough:diarrhea:sob	0.02000	0.09000	0.07000	-0.07032296632653211
cov	age[10_19]:chills:cough:diarrhea:sore_throat	0.04000	0.12000	0.03500	0.23889300672897207
cov	age[10_19]:chills:cough:diarrhea:sore_throat	0.02000	0.03000	0.03500	0.22637522229056928
cov	age[10_19]:chills:cough:diarrhea:sore_throat	0.04000	0.03000	0.07000	-0.16326622208613867
cov	age[10_19]:chills:cough:diarrhea:sore_throat	0.04000	0.03000	0.03500	-0.028919642246519304
cov	age[10_19]:chills:cough:diarrhea:sore_throat	0.02000	0.06000	0.01000	0.009211432865149263
cov	age[10_19]:chills:cough:diarrhea:sore_throat	0.02000	0.06000	0.07000	0.10506021794866585
cov	age[10_19]:chills:cough:diarrhea:sore_throat	0.06000	0.03000	0.03500	-0.23765841658209177
cov	age[10_19]:chills:cough:diarrhea:sore_throat	0.02000	0.12000	0.03500	0.051480132962450645
cov	age[10_19]:chills:cough:diarrhea:sore_throat	0.06000	0.09000	0.03500	0.16324840553150716
cov	age[10_19]:chills:cough:diarrhea:sore_throat	0.04000	0.12000	0.01000	0.43602131026979335
cov	age[10_19]:chills:cough:diarrhea:sore_throat	0.06000	0.00010	0.03500	-0.19940992500891858
cov	age[10_19]:chills:cough:diarrhea:sore_throat	0.06000	0.12000	0.03500	0.11967457431206628
cov	age[10_19]:chills:cough:diarrhea:sore_throat	0.04000	0.06000	0.07000	0.24784360397282743
cov	age[10_19]:chills:cough:diarrhea:sore_throat	0.06000	0.12000	0.01000	-0.26613917948882715
cov	age[10_19]:chills:cough:diarrhea:sore_throat	0.02000	0.06000	0.03500	0.0024497823119584102
cov	age[10_19]:chills:cough:diarrhea:sore_throat	0.04000	0.09000	0.07000	0.22056777997251717
cov	age[10_19]:chills:cough:diarrhea:sore_throat	0.06000	0.03000	0.01000	-0.04416400408341308
cov	age[10_19]:chills:cough:diarrhea:sore_throat	0.02000	0.12000	0.01000	-0.02002716647633641
cov	age[10_19]:chills:cough:diarrhea:sore_throat	0.02000	0.00010	0.03500	0.2532492419549481
cov	age[10_19]:chills:cough:diarrhea:sore_throat	0.02000	0.00010	0.01000	0.2759029761183574
cov	age[10_19]:chills:cough:diarrhea:sore_throat	0.02000	0.09000	0.03500	-0.1432295369766583
cov	age[10_19]:chills:cough:diarrhea:sore_throat	0.04000	0.03000	0.01000	-0.16762223912362675
cov	age[10_19]:chills:cough:diarrhea:sore_throat	0.02000	0.03000	0.07000	0.07391745557484516
cov	age[10_19]:chills:cough:diarrhea:sore_throat	0.06000	0.06000	0.07000	0.1980514993709316
cov	age[10_19]:chills:cough:diarrhea:sore_throat	0.04000	0.06000	0.01000	0.34011054354553644
cov	age[10_19]:chills:cough:diarrhea:sore_throat	0.06000	0.06000	0.01000	0.1658426221391497
cov	age[10_19]:chills:cough:diarrhea:sore_throat	0.02000	0.00010	0.07000	0.03302703645400536
cov	age[10_19]:chills:cough:diarrhea:sore_throat	0.04000	0.06000	0.03500	0.22333431229753897
cov	age[10_19]:chills:cough:diarrhea:sore_throat	0.06000	0.12000	0.07000	0.1605231868703693
cov	age[10_19]:chills:cough:diarrhea:sore_throat	0.06000	0.00010	0.07000	0.0916065153604236
cov	age[10_19]:chills:cough:diarrhea:sore_throat	0.04000	0.09000	0.03500	0.025640331503179337
cov	age[10_19]:chills:cough:diarrhea:sore_throat	0.04000	0.00010	0.01000	-0.13686946273755346
cov	age[10_19]:chills:cough:diarrhea:sore_throat	0.04000	0.00010	0.03500	0.02155359360563647
cov	age[10_19]:chills:cough:diarrhea:sore_throat	0.02000	0.03000	0.01000	-0.13150103559781864
cov	age[10_19]:chills:cough:diarrhea:sore_throat	0.02000	0.12000	0.07000	-0.04405594773189183
cov	age[10_19]:chills:cough:diarrhea:sore_throat	0.06000	0.09000	0.07000	0.2550969743210579
cov	age[10_19]:chills:cough:diarrhea:sore_throat	0.04000	0.00010	0.07000	0.05521885119056358
cov	age[10_19]:chills:cough:diarrhea:sore_throat	0.06000	0.00010	0.01000	0.11786600402796944
cov	age[10_19]:chills:cough:diarrhea:sore_throat	0.06000	0.09000	0.01000	0.16707072263994913
cov	age[10_19]:chills:cough:diarrhea:sore_throat	0.04000	0.12000	0.07000	0.2096566161515929
cov	age[10_19]:chills:cough:diarrhea:sore_throat	0.06000	0.03000	0.07000	0.4028808685547339
cov	age[10_19]:chills:cough:diarrhea:sore_throat	0.04000	0.09000	0.01000	-0.11643027386146544
cov	age[10_19]:chills:cough:diarrhea:sore_throat	0.06000	0.06000	0.03500	0.026772620820434887
cov	age[10_19]:chills:cough:diarrhea:sore_throat	0.02000	0.09000	0.01000	0.11278588475373688
cov	age[10_19]:chills:cough:diarrhea:sore_throat	0.02000	0.09000	0.07000	-0.07900240415815174
cov	age[10_19]:chills:cough:fever	0.04000	0.12000	0.03500	-0.09571244834545248
cov	age[10_19]:chills:cough:fever	0.02000	0.03000	0.03500	-0.03602649702456395
cov	age[10_19]:chills:cough:fever	0.04000	0.03000	0.07000	-0.2749850454342273
cov	age[10_19]:chills:cough:fever	0.04000	0.03000	0.03500	-0.017679272002154692
cov	age[10_19]:chills:cough:fever	0.02000	0.06000	0.01000	-0.3613623179168287
cov	age[10_19]:chills:cough:fever	0.02000	0.06000	0.07000	-0.48977595543434294
cov	age[10_19]:chills:cough:fever	0.06000	0.03000	0.03500	-0.8648640755195023
cov	age[10_19]:chills:cough:fever	0.02000	0.12000	0.03500	0.25870732865542967
cov	age[10_19]:chills:cough:fever	0.06000	0.09000	0.03500	0.1866398264414402
cov	age[10_19]:chills:cough:fever	0.04000	0.12000	0.01000	0.06028890488027089
cov	age[10_19]:chills:cough:fever	0.06000	0.00010	0.03500	0.08683815821316151
cov	age[10_19]:chills:cough:fever	0.06000	0.12000	0.03500	-0.24233665514246955
cov	age[10_19]:chills:cough:fever	0.04000	0.06000	0.07000	-0.44435537659064517
cov	age[10_19]:chills:cough:fever	0.06000	0.12000	0.01000	-0.8652512375642437
cov	age[10_19]:chills:cough:fever	0.02000	0.06000	0.03500	-0.1724444791172797
cov	age[10_19]:chills:cough:fever	0.04000	0.09000	0.07000	-0.11388610004479417
cov	age[10_19]:chills:cough:fever	0.06000	0.03000	0.01000	-0.010926898756870718
cov	age[10_19]:chills:cough:fever	0.02000	0.12000	0.01000	-0.043126335141349434
cov	age[10_19]:chills:cough:fever	0.02000	0.00010	0.03500	-0.2392504713157502
cov	age[10_19]:chills:cough:fever	0.02000	0.00010	0.01000	-0.1251655892781402
cov	age[10_19]:chills:cough:fever	0.02000	0.09000	0.03500	-0.33914301974632466
cov	age[10_19]:chills:cough:fever	0.04000	0.03000	0.01000	0.4130395243371789
cov	age[10_19]:chills:cough:fever	0.02000	0.03000	0.07000	-0.12101169562932028
cov	age[10_19]:chills:cough:fever	0.06000	0.06000	0.07000	-0.3609538080021559
cov	age[10_19]:chills:cough:fever	0.04000	0.06000	0.01000	-0.8488930921905776
cov	age[10_19]:chills:cough:fever	0.06000	0.06000	0.01000	0.04279997582879818
cov	age[10_19]:chills:cough:fever	0.02000	0.00010	0.07000	-0.49019260955210026
cov	age[10_19]:chills:cough:fever	0.04000	0.06000	0.03500	0.058021737825820235
cov	age[10_19]:chills:cough:fever	0.06000	0.12000	0.07000	-0.022977838198035786
cov	age[10_19]:chills:cough:fever	0.06000	0.00010	0.07000	-0.6349246397697025
cov	age[10_19]:chills:cough:fever	0.04000	0.09000	0.03500	-0.01495955033247951
cov	age[10_19]:chills:cough:fever	0.04000	0.00010	0.01000	-0.042542605101256015
cov	age[10_19]:chills:cough:fever	0.04000	0.00010	0.03500	-0.6424427281888103
cov	age[10_19]:chills:cough:fever	0.02000	0.03000	0.01000	-0.10203696491044455
cov	age[10_19]:chills:cough:fever	0.02000	0.12000	0.07000	-0.4607206717862196
cov	age[10_19]:chills:cough:fever	0.06000	0.09000	0.07000	-0.020956580276983862
cov	age[10_19]:chills:cough:fever	0.04000	0.00010	0.07000	-0.11982453882693214
cov	age[10_19]:chills:cough:fever	0.06000	0.00010	0.01000	0.05869770405833229
cov	age[10_19]:chills:cough:fever	0.06000	0.09000	0.01000	0.022282450450105212
cov	age[10_19]:chills:cough:fever	0.04000	0.12000	0.07000	-0.24941710113539525
cov	age[10_19]:chills:cough:fever	0.06000	0.03000	0.07000	-0.5368246063545461
cov	age[10_19]:chills:cough:fever	0.04000	0.09000	0.01000	-0.30156968905402814
cov	age[10_19]:chills:cough:fever	0.06000	0.06000	0.03500	-0.5478048484809285
cov	age[10_19]:chills:cough:fever	0.02000	0.09000	0.01000	0.21731725818767506
cov	age[10_19]:chills:cough:fever	0.02000	0.09000	0.07000	-0.8404502505968785
cov	age[10_19]:chills:cough:fever:headache	0.04000	0.12000	0.03500	-0.3993211046102917
cov	age[10_19]:chills:cough:fever:headache	0.02000	0.03000	0.03500	-0.32829243442019374
cov	age[10_19]:chills:cough:fever:headache	0.04000	0.03000	0.07000	-0.7368928951875705
cov	age[10_19]:chills:cough:fever:headache	0.04000	0.03000	0.03500	-0.8527850659076179
cov	age[10_19]:chills:cough:fever:headache	0.02000	0.06000	0.01000	-0.22342487427774493
cov	age[10_19]:chills:cough:fever:headache	0.02000	0.06000	0.07000	-0.7417952986341614
cov	age[10_19]:chills:cough:fever:headache	0.06000	0.03000	0.03500	-0.48488147691177236
cov	age[10_19]:chills:cough:fever:headache	0.02000	0.12000	0.03500	-0.5819523075181526
cov	age[10_19]:chills:cough:fever:headache	0.06000	0.09000	0.03500	-0.8299617091922935
cov	age[10_19]:chills:cough:fever:headache	0.04000	0.12000	0.01000	-0.3874248283542768
cov	age[10_19]:chills:cough:fever:headache	0.06000	0.00010	0.03500	-0.13739809017431123
cov	age[10_19]:chills:cough:fever:headache	0.06000	0.12000	0.03500	-1.0029164945304576
cov	age[10_19]:chills:cough:fever:headache	0.04000	0.06000	0.07000	-0.19314746690326096
cov	age[10_19]:chills:cough:fever:headache	0.06000	0.12000	0.01000	-0.3062930776985995
cov	age[10_19]:chills:cough:fever:headache	0.02000	0.06000	0.03500	-0.33112682946603467
cov	age[10_19]:chills:cough:fever:headache	0.04000	0.09000	0.07000	-0.09453129489793577
cov	age[10_19]:chills:cough:fever:headache	0.06000	0.03000	0.01000	-0.7278557580093975
cov	age[10_19]:chills:cough:fever:headache	0.02000	0.12000	0.01000	-0.4332721453931039
cov	age[10_19]:chills:cough:fever:headache	0.02000	0.00010	0.03500	-0.7618619709388976
cov	age[10_19]:chills:cough:fever:headache	0.02000	0.00010	0.01000	-0.06224259850624824
cov	age[10_19]:chills:cough:fever:headache	0.02000	0.09000	0.03500	-0.4763281495268242
cov	age[10_19]:chills:cough:fever:headache	0.04000	0.03000	0.01000	-1.3139562646511158
cov	age[10_19]:chills:cough:fever:headache	0.02000	0.03000	0.07000	-0.2528604700798232
cov	age[10_19]:chills:cough:fever:headache	0.06000	0.06000	0.07000	-0.3409903029455202
cov	age[10_19]:chills:cough:fever:headache	0.04000	0.06000	0.01000	-0.8819512322401107
cov	age[10_19]:chills:cough:fever:headache	0.06000	0.06000	0.01000	-0.9650909886277615
cov	age[10_19]:chills:cough:fever:headache	0.02000	0.00010	0.07000	-0.6250844341303762
cov	age[10_19]:chills:cough:fever:headache	0.04000	0.06000	0.03500	-0.513741840129725
cov	age[10_19]:chills:cough:fever:headache	0.06000	0.12000	0.07000	-0.6828198043776799
cov	age[10_19]:chills:cough:fever:headache	0.06000	0.00010	0.07000	-0.3884461335249688
cov	age[10_19]:chills:cough:fever:headache	0.04000	0.09000	0.03500	-0.38866146094536563
cov	age[10_19]:chills:cough:fever:headache	0.04000	0.00010	0.01000	-0.20844472604007552
cov	age[10_19]:chills:cough:fever:headache	0.04000	0.00010	0.03500	-0.3776426651458866
cov	age[10_19]:chills:cough:fever:headache	0.02000	0.03000	0.01000	-1.0081104757076864
cov	age[10_19]:chills:cough:fever:headache	0.02000	0.12000	0.07000	-0.2945786172923007
cov	age[10_19]:chills:cough:fever:headache	0.06000	0.09000	0.07000	-0.5885993805261432
cov	age[10_19]:chills:cough:fever:headache	0.04000	0.00010	0.07000	-0.16232802178927655
cov	age[10_19]:chills:cough:fever:headache	0.06000	0.00010	0.01000	-0.05629142260934073
cov	age[10_19]:chills:cough:fever:headache	0.06000	0.09000	0.01000	-0.3946920947819047
cov	age[10_19]:chills:cough:fever:headache	0.04000	0.12000	0.07000	-0.26374293847437463
cov	age[10_19]:chills:cough:fever:headache	0.06000	0.03000	0.07000	-0.32220999092150426
cov	age[10_19]:chills:cough:fever:headache	0.04000	0.09000	0.01000	-0.9622899609073006
cov	age[10_19]:chills:cough:fever:headache	0.06000	0.06000	0.03500	-0.36456548985856896
cov	age[10_19]:chills:cough:fever:headache	0.02000	0.09000	0.01000	-0.06879559795128841
cov	age[10_19]:chills:cough:fever:headache	0.02000	0.09000	0.07000	-0.25204533141423974
cov	age[10_19]:chills:cough:fever:myalgia	0.04000	0.12000	0.03500	-0.5401947887248734
cov	age[10_19]:chills:cough:fever:myalgia	0.02000	0.03000	0.03500	-0.3818953285731168
cov	age[10_19]:chills:cough:fever:myalgia	0.04000	0.03000	0.07000	-0.47270608784449025
cov	age[10_19]:chills:cough:fever:myalgia	0.04000	0.03000	0.03500	-0.39487853293295255
cov	age[10_19]:chills:cough:fever:myalgia	0.02000	0.06000	0.01000	-0.31634186520448754
cov	age[10_19]:chills:cough:fever:myalgia	0.02000	0.06000	0.07000	-0.3474382277136328
cov	age[10_19]:chills:cough:fever:myalgia	0.06000	0.03000	0.03500	-0.6049971675956973
cov	age[10_19]:chills:cough:fever:myalgia	0.02000	0.12000	0.03500	-0.17002309429968912
cov	age[10_19]:chills:cough:fever:myalgia	0.06000	0.09000	0.03500	-0.16203035011705672
cov	age[10_19]:chills:cough:fever:myalgia	0.04000	0.12000	0.01000	-0.659185271308274
cov	age[10_19]:chills:cough:fever:myalgia	0.06000	0.00010	0.03500	-0.31149734130060003
cov	age[10_19]:chills:cough:fever:myalgia	0.06000	0.12000	0.03500	-0.8871173186440188
cov	age[10_19]:chills:cough:fever:myalgia	0.04000	0.06000	0.07000	-0.39605382913511045
cov	age[10_19]:chills:cough:fever:myalgia	0.06000	0.12000	0.01000	-0.4864753862834658
cov	age[10_19]:chills:cough:fever:myalgia	0.02000	0.06000	0.03500	-0.07896940014829848
cov	age[10_19]:chills:cough:fever:myalgia	0.04000	0.09000	0.07000	-0.13926594662425892
cov	age[10_19]:chills:cough:fever:myalgia	0.06000	0.03000	0.01000	-0.5222081289717699
cov	age[10_19]:chills:cough:fever:myalgia	0.02000	0.12000	0.01000	-0.38672073506535026
cov	age[10_19]:chills:cough:fever:myalgia	0.02000	0.00010	0.03500	0.15702270877845467
cov	age[10_19]:chills:cough:fever:myalgia	0.02000	0.00010	0.01000	-0.6791799736270475
cov	age[10_19]:chills:cough:fever:myalgia	0.02000	0.09000	0.03500	-0.5251899450842985
cov	age[10_19]:chills:cough:fever:myalgia	0.04000	0.03000	0.01000	-0.198499680230749
cov	age[10_19]:chills:cough:fever:myalgia	0.02000	0.03000	0.07000	-0.5162906344828476
cov	age[10_19]:chills:cough:fever:myalgia	0.06000	0.06000	0.07000	-0.18634274591954478
cov	age[10_19]:chills:cough:fever:myalgia	0.04000	0.06000	0.01000	-0.3380666645505678
cov	age[10_19]:chills:cough:fever:myalgia	0.06000	0.06000	0.01000	-0.9374717003313122
cov	age[10_19]:chills:cough:fever:myalgia	0.02000	0.00010	0.07000	-0.4204712337410912
cov	age[10_19]:chills:cough:fever:myalgia	0.04000	0.06000	0.03500	-0.6192274433323705
cov	age[10_19]:chills:cough:fever:myalgia	0.06000	0.12000	0.07000	-0.26448478652663454
cov	age[10_19]:chills:cough:fever:myalgia	0.06000	0.00010	0.07000	-0.2816784923868127
cov	age[10_19]:chills:cough:fever:myalgia	0.04000	0.09000	0.03500	-0.28388384469244493
cov	age[10_19]:chills:cough:fever:myalgia	0.04000	0.00010	0.01000	0.11255423057744406
cov	age[10_19]:chills:cough:fever:myalgia	0.04000	0.00010	0.03500	-0.7343758016893587
cov	age[10_19]:chills:cough:fever:myalgia	0.02000	0.03000	0.01000	-0.27512390316968777
cov	age[10_19]:chills:cough:fever:myalgia	0.02000	0.12000	0.07000	-0.3891832202647899
cov	age[10_19]:chills:cough:fever:myalgia	0.06000	0.09000	0.07000	-1.14514422543251
cov	age[10_19]:chills:cough:fever:myalgia	0.04000	0.00010	0.07000	-0.5919716608580128
cov	age[10_19]:chills:cough:fever:myalgia	0.06000	0.00010	0.01000	-0.08323159513684397
cov	age[10_19]:chills:cough:fever:myalgia	0.06000	0.09000	0.01000	-0.462415046307607
cov	age[10_19]:chills:cough:fever:myalgia	0.04000	0.12000	0.07000	-0.3027729386214627
cov	age[10_19]:chills:cough:fever:myalgia	0.06000	0.03000	0.07000	-0.4905444376144443
cov	age[10_19]:chills:cough:fever:myalgia	0.04000	0.09000	0.01000	-0.7658789375519004
cov	age[10_19]:chills:cough:fever:myalgia	0.06000	0.06000	0.03500	-0.5373209251047752
cov	age[10_19]:chills:cough:fever:myalgia	0.02000	0.09000	0.01000	-0.33494680223371376
cov	age[10_19]:chills:cough:fever:myalgia	0.02000	0.09000	0.07000	-0.7589769525989876
cov	age[10_19]:chills:cough:fever:nauseavomit	0.04000	0.12000	0.03500	0.13934579303548583
cov	age[10_19]:chills:cough:fever:nauseavomit	0.02000	0.03000	0.03500	-0.0427913431656539
cov	age[10_19]:chills:cough:fever:nauseavomit	0.04000	0.03000	0.07000	0.3253487411675062
cov	age[10_19]:chills:cough:fever:nauseavomit	0.04000	0.03000	0.03500	0.23967066676396798
cov	age[10_19]:chills:cough:fever:nauseavomit	0.02000	0.06000	0.01000	0.3033691276043565
cov	age[10_19]:chills:cough:fever:nauseavomit	0.02000	0.06000	0.07000	0.39425593946291365
cov	age[10_19]:chills:cough:fever:nauseavomit	0.06000	0.03000	0.03500	-0.19647188292005469
cov	age[10_19]:chills:cough:fever:nauseavomit	0.02000	0.12000	0.03500	0.26695702311063657
cov	age[10_19]:chills:cough:fever:nauseavomit	0.06000	0.09000	0.03500	0.2213579378225654
cov	age[10_19]:chills:cough:fever:nauseavomit	0.04000	0.12000	0.01000	0.07481713177707518
cov	age[10_19]:chills:cough:fever:nauseavomit	0.06000	0.00010	0.03500	0.28381473638524135
cov	age[10_19]:chills:cough:fever:nauseavomit	0.06000	0.12000	0.03500	-0.0644999189430225
cov	age[10_19]:chills:cough:fever:nauseavomit	0.04000	0.06000	0.07000	0.060679643079728104
cov	age[10_19]:chills:cough:fever:nauseavomit	0.06000	0.12000	0.01000	-0.031388105280073304
cov	age[10_19]:chills:cough:fever:nauseavomit	0.02000	0.06000	0.03500	-0.2780189297163779
cov	age[10_19]:chills:cough:fever:nauseavomit	0.04000	0.09000	0.07000	0.13309778563346528
cov	age[10_19]:chills:cough:fever:nauseavomit	0.06000	0.03000	0.01000	0.42852795151746775
cov	age[10_19]:chills:cough:fever:nauseavomit	0.02000	0.12000	0.01000	0.1975220591749572
cov	age[10_19]:chills:cough:fever:nauseavomit	0.02000	0.00010	0.03500	0.5581903655386482
cov	age[10_19]:chills:cough:fever:nauseavomit	0.02000	0.00010	0.01000	-0.020108402897477184
cov	age[10_19]:chills:cough:fever:nauseavomit	0.02000	0.09000	0.03500	0.14339716329844457
cov	age[10_19]:chills:cough:fever:nauseavomit	0.04000	0.03000	0.01000	0.16202897496573926
cov	age[10_19]:chills:cough:fever:nauseavomit	0.02000	0.03000	0.07000	-0.2549016836930001
cov	age[10_19]:chills:cough:fever:nauseavomit	0.06000	0.06000	0.07000	0.19522715681451439
cov	age[10_19]:chills:cough:fever:nauseavomit	0.04000	0.06000	0.01000	0.32101776306905444
cov	age[10_19]:chills:cough:fever:nauseavomit	0.06000	0.06000	0.01000	0.15730826862905561
cov	age[10_19]:chills:cough:fever:nauseavomit	0.02000	0.00010	0.07000	0.2805461079478904
cov	age[10_19]:chills:cough:fever:nauseavomit	0.04000	0.06000	0.03500	-0.13536974652893574
cov	age[10_19]:chills:cough:fever:nauseavomit	0.06000	0.12000	0.07000	0.17973210731248607
cov	age[10_19]:chills:cough:fever:nauseavomit	0.06000	0.00010	0.07000	0.21521999258612795
cov	age[10_19]:chills:cough:fever:nauseavomit	0.04000	0.09000	0.03500	0.48832381709595685
cov	age[10_19]:chills:cough:fever:nauseavomit	0.04000	0.00010	0.01000	0.3563528089633038
cov	age[10_19]:chills:cough:fever:nauseavomit	0.04000	0.00010	0.03500	0.44835880436547676
cov	age[10_19]:chills:cough:fever:nauseavomit	0.02000	0.03000	0.01000	-0.00826475524007398
cov	age[10_19]:chills:cough:fever:nauseavomit	0.02000	0.12000	0.07000	0.16354250053480768
cov	age[10_19]:chills:cough:fever:nauseavomit	0.06000	0.09000	0.07000	0.3436462934816687
cov	age[10_19]:chills:cough:fever:nauseavomit	0.04000	0.00010	0.07000	0.03146703282407324
cov	age[10_19]:chills:cough:fever:nauseavomit	0.06000	0.00010	0.01000	-0.13582442805877842
cov	age[10_19]:chills:cough:fever:nauseavomit	0.06000	0.09000	0.01000	0.1373251524864066
cov	age[10_19]:chills:cough:fever:nauseavomit	0.04000	0.12000	0.07000	0.4266958936531456
cov	age[10_19]:chills:cough:fever:nauseavomit	0.06000	0.03000	0.07000	-0.029123067312339747
cov	age[10_19]:chills:cough:fever:nauseavomit	0.04000	0.09000	0.01000	0.052800635694562476
cov	age[10_19]:chills:cough:fever:nauseavomit	0.06000	0.06000	0.03500	0.43898213376311773
cov	age[10_19]:chills:cough:fever:nauseavomit	0.02000	0.09000	0.01000	0.44702073839112083
cov	age[10_19]:chills:cough:fever:nauseavomit	0.02000	0.09000	0.07000	0.15855026662714952
cov	age[10_19]:chills:cough:fever:running_nose	0.04000	0.12000	0.03500	0.10728804413999313
cov	age[10_19]:chills:cough:fever:running_nose	0.02000	0.03000	0.03500	-0.12490202158058214
cov	age[10_19]:chills:cough:fever:running_nose	0.04000	0.03000	0.07000	-0.5076675778404512
cov	age[10_19]:chills:cough:fever:running_nose	0.04000	0.03000	0.03500	-0.03222029656720368
cov	age[10_19]:chills:cough:fever:running_nose	0.02000	0.06000	0.01000	0.020815991382064625
cov	age[10_19]:chills:cough:fever:running_nose	0.02000	0.06000	0.07000	0.4544374425911791
cov	age[10_19]:chills:cough:fever:running_nose	0.06000	0.03000	0.03500	-0.0685130277654342
cov	age[10_19]:chills:cough:fever:running_nose	0.02000	0.12000	0.03500	0.1559309924152627
cov	age[10_19]:chills:cough:fever:running_nose	0.06000	0.09000	0.03500	-0.1166741479656695
cov	age[10_19]:chills:cough:fever:running_nose	0.04000	0.12000	0.01000	-0.26571386277042075
cov	age[10_19]:chills:cough:fever:running_nose	0.06000	0.00010	0.03500	0.11444562896234042
cov	age[10_19]:chills:cough:fever:running_nose	0.06000	0.12000	0.03500	0.1042997920667421
cov	age[10_19]:chills:cough:fever:running_nose	0.04000	0.06000	0.07000	-0.009577394068524989
cov	age[10_19]:chills:cough:fever:running_nose	0.06000	0.12000	0.01000	0.011511885694927592
cov	age[10_19]:chills:cough:fever:running_nose	0.02000	0.06000	0.03500	0.1871266188398085
cov	age[10_19]:chills:cough:fever:running_nose	0.04000	0.09000	0.07000	-0.11735923512616789
cov	age[10_19]:chills:cough:fever:running_nose	0.06000	0.03000	0.01000	-0.33819292628821496
cov	age[10_19]:chills:cough:fever:running_nose	0.02000	0.12000	0.01000	-0.7403748695419123
cov	age[10_19]:chills:cough:fever:running_nose	0.02000	0.00010	0.03500	-0.15877217485661171
cov	age[10_19]:chills:cough:fever:running_nose	0.02000	0.00010	0.01000	-0.005477367273279834
cov	age[10_19]:chills:cough:fever:running_nose	0.02000	0.09000	0.03500	-0.3511310169700728
cov	age[10_19]:chills:cough:fever:running_nose	0.04000	0.03000	0.01000	0.21885587464462242
cov	age[10_19]:chills:cough:fever:running_nose	0.02000	0.03000	0.07000	0.10619630982507627
cov	age[10_19]:chills:cough:fever:running_nose	0.06000	0.06000	0.07000	0.053139461998360484
cov	age[10_19]:chills:cough:fever:running_nose	0.04000	0.06000	0.01000	0.4305332179356563
cov	age[10_19]:chills:cough:fever:running_nose	0.06000	0.06000	0.01000	0.5981987960042449
cov	age[10_19]:chills:cough:fever:running_nose	0.02000	0.00010	0.07000	0.1751011500243248
cov	age[10_19]:chills:cough:fever:running_nose	0.04000	0.06000	0.03500	0.21059819647146863
cov	age[10_19]:chills:cough:fever:running_nose	0.06000	0.12000	0.07000	-0.3693806904556625
cov	age[10_19]:chills:cough:fever:running_nose	0.06000	0.00010	0.07000	0.2721819805859521
cov	age[10_19]:chills:cough:fever:running_nose	0.04000	0.09000	0.03500	0.05578402052162437
cov	age[10_19]:chills:cough:fever:running_nose	0.04000	0.00010	0.01000	0.13051110900486193
cov	age[10_19]:chills:cough:fever:running_nose	0.04000	0.00010	0.03500	-0.04739900000388155
cov	age[10_19]:chills:cough:fever:running_nose	0.02000	0.03000	0.01000	0.7240268379655497
cov	age[10_19]:chills:cough:fever:running_nose	0.02000	0.12000	0.07000	-0.10894193982181292
cov	age[10_19]:chills:cough:fever:running_nose	0.06000	0.09000	0.07000	0.025534373019779157
cov	age[10_19]:chills:cough:fever:running_nose	0.04000	0.00010	0.07000	-0.21102286121047967
cov	age[10_19]:chills:cough:fever:running_nose	0.06000	0.00010	0.01000	0.04718414016862626
cov	age[10_19]:chills:cough:fever:running_nose	0.06000	0.09000	0.01000	0.505958256516387
cov	age[10_19]:chills:cough:fever:running_nose	0.04000	0.12000	0.07000	-0.09185118605345828
cov	age[10_19]:chills:cough:fever:running_nose	0.06000	0.03000	0.07000	-0.3797133354566643
cov	age[10_19]:chills:cough:fever:running_nose	0.04000	0.09000	0.01000	0.26024579191915637
cov	age[10_19]:chills:cough:fever:running_nose	0.06000	0.06000	0.03500	0.06587609627970288
cov	age[10_19]:chills:cough:fever:running_nose	0.02000	0.09000	0.01000	0.2222505474842379
cov	age[10_19]:chills:cough:fever:running_nose	0.02000	0.09000	0.07000	-0.07441146622871249
cov	age[10_19]:chills:cough:fever:sob	0.04000	0.12000	0.03500	-0.11100371371681643
cov	age[10_19]:chills:cough:fever:sob	0.02000	0.03000	0.03500	0.03103052467320308
cov	age[10_19]:chills:cough:fever:sob	0.04000	0.03000	0.07000	-0.140974796271421
cov	age[10_19]:chills:cough:fever:sob	0.04000	0.03000	0.03500	-0.5166315467897017
cov	age[10_19]:chills:cough:fever:sob	0.02000	0.06000	0.01000	-0.28106990882267313
cov	age[10_19]:chills:cough:fever:sob	0.02000	0.06000	0.07000	-0.21605201083349668
cov	age[10_19]:chills:cough:fever:sob	0.06000	0.03000	0.03500	-0.12446008206790674
cov	age[10_19]:chills:cough:fever:sob	0.02000	0.12000	0.03500	-0.08091343865551322
cov	age[10_19]:chills:cough:fever:sob	0.06000	0.09000	0.03500	-0.09928388663314387
cov	age[10_19]:chills:cough:fever:sob	0.04000	0.12000	0.01000	-0.26350570183322675
cov	age[10_19]:chills:cough:fever:sob	0.06000	0.00010	0.03500	0.16954098217619812
cov	age[10_19]:chills:cough:fever:sob	0.06000	0.12000	0.03500	-0.19352768107676
cov	age[10_19]:chills:cough:fever:sob	0.04000	0.06000	0.07000	0.10349497595048773
cov	age[10_19]:chills:cough:fever:sob	0.06000	0.12000	0.01000	-0.2774092624655432
cov	age[10_19]:chills:cough:fever:sob	0.02000	0.06000	0.03500	-0.019727969786401484
cov	age[10_19]:chills:cough:fever:sob	0.04000	0.09000	0.07000	-0.11029059553992826
cov	age[10_19]:chills:cough:fever:sob	0.06000	0.03000	0.01000	0.08803184084438057
cov	age[10_19]:chills:cough:fever:sob	0.02000	0.12000	0.01000	0.1452078820338259
cov	age[10_19]:chills:cough:fever:sob	0.02000	0.00010	0.03500	0.23771086041181116
cov	age[10_19]:chills:cough:fever:sob	0.02000	0.00010	0.01000	-0.001569497553136344
cov	age[10_19]:chills:cough:fever:sob	0.02000	0.09000	0.03500	0.17613065236410574
cov	age[10_19]:chills:cough:fever:sob	0.04000	0.03000	0.01000	-0.323241865316271
cov	age[10_19]:chills:cough:fever:sob	0.02000	0.03000	0.07000	-0.15461062881950385
cov	age[10_19]:chills:cough:fever:sob	0.06000	0.06000	0.07000	-0.256173564555359
cov	age[10_19]:chills:cough:fever:sob	0.04000	0.06000	0.01000	-0.5319732316293698
cov	age[10_19]:chills:cough:fever:sob	0.06000	0.06000	0.01000	-0.0002213313283762889
cov	age[10_19]:chills:cough:fever:sob	0.02000	0.00010	0.07000	-0.12399097104072268
cov	age[10_19]:chills:cough:fever:sob	0.04000	0.06000	0.03500	-0.017573314910029954
cov	age[10_19]:chills:cough:fever:sob	0.06000	0.12000	0.07000	0.1619492905215908
cov	age[10_19]:chills:cough:fever:sob	0.06000	0.00010	0.07000	-0.4113893214300416
cov	age[10_19]:chills:cough:fever:sob	0.04000	0.09000	0.03500	-0.028382751758851993
cov	age[10_19]:chills:cough:fever:sob	0.04000	0.00010	0.01000	0.023758787093552284
cov	age[10_19]:chills:cough:fever:sob	0.04000	0.00010	0.03500	0.09038784384914732
cov	age[10_19]:chills:cough:fever:sob	0.02000	0.03000	0.01000	-0.33906351286987935
cov	age[10_19]:chills:cough:fever:sob	0.02000	0.12000	0.07000	-0.027882555953351082
cov	age[10_19]:chills:cough:fever:sob	0.06000	0.09000	0.07000	0.33897453446950054
cov	age[10_19]:chills:cough:fever:sob	0.04000	0.00010	0.07000	-0.46760788430907957
cov	age[10_19]:chills:cough:fever:sob	0.06000	0.00010	0.01000	-0.08735262742609896
cov	age[10_19]:chills:cough:fever:sob	0.06000	0.09000	0.01000	-0.09780637103673243
cov	age[10_19]:chills:cough:fever:sob	0.04000	0.12000	0.07000	-0.1367689186702732
cov	age[10_19]:chills:cough:fever:sob	0.06000	0.03000	0.07000	0.2120340309483817
cov	age[10_19]:chills:cough:fever:sob	0.04000	0.09000	0.01000	0.16643737034403605
cov	age[10_19]:chills:cough:fever:sob	0.06000	0.06000	0.03500	-0.39530921813295244
cov	age[10_19]:chills:cough:fever:sob	0.02000	0.09000	0.01000	0.22024975330455124
cov	age[10_19]:chills:cough:fever:sob	0.02000	0.09000	0.07000	-0.337922980413291
cov	age[10_19]:chills:cough:fever:sore_throat	0.04000	0.12000	0.03500	-0.17198791273858172
cov	age[10_19]:chills:cough:fever:sore_throat	0.02000	0.03000	0.03500	-0.20262314006589002
cov	age[10_19]:chills:cough:fever:sore_throat	0.04000	0.03000	0.07000	-0.04443555593231754
cov	age[10_19]:chills:cough:fever:sore_throat	0.04000	0.03000	0.03500	-0.41053588640858657
cov	age[10_19]:chills:cough:fever:sore_throat	0.02000	0.06000	0.01000	0.3678563136236472
cov	age[10_19]:chills:cough:fever:sore_throat	0.02000	0.06000	0.07000	-0.24664556110345875
cov	age[10_19]:chills:cough:fever:sore_throat	0.06000	0.03000	0.03500	-0.23881418265663973
cov	age[10_19]:chills:cough:fever:sore_throat	0.02000	0.12000	0.03500	0.313100696478914
cov	age[10_19]:chills:cough:fever:sore_throat	0.06000	0.09000	0.03500	-0.5122716822372595
cov	age[10_19]:chills:cough:fever:sore_throat	0.04000	0.12000	0.01000	-0.036018183171754196
cov	age[10_19]:chills:cough:fever:sore_throat	0.06000	0.00010	0.03500	0.19765448675564232
cov	age[10_19]:chills:cough:fever:sore_throat	0.06000	0.12000	0.03500	-0.09316705491975455
cov	age[10_19]:chills:cough:fever:sore_throat	0.04000	0.06000	0.07000	0.33613568660109944
cov	age[10_19]:chills:cough:fever:sore_throat	0.06000	0.12000	0.01000	-0.3797703967974264
cov	age[10_19]:chills:cough:fever:sore_throat	0.02000	0.06000	0.03500	0.2825414135963372
cov	age[10_19]:chills:cough:fever:sore_throat	0.04000	0.09000	0.07000	0.5280591182985029
cov	age[10_19]:chills:cough:fever:sore_throat	0.06000	0.03000	0.01000	-0.5538170565112033
cov	age[10_19]:chills:cough:fever:sore_throat	0.02000	0.12000	0.01000	-0.08849713144317406
cov	age[10_19]:chills:cough:fever:sore_throat	0.02000	0.00010	0.03500	0.08927347412662162
cov	age[10_19]:chills:cough:fever:sore_throat	0.02000	0.00010	0.01000	0.14709598433317453
cov	age[10_19]:chills:cough:fever:sore_throat	0.02000	0.09000	0.03500	-0.06544146094037845
cov	age[10_19]:chills:cough:fever:sore_throat	0.04000	0.03000	0.01000	-0.029410991182253942
cov	age[10_19]:chills:cough:fever:sore_throat	0.02000	0.03000	0.07000	-0.1618512062939713
cov	age[10_19]:chills:cough:fever:sore_throat	0.06000	0.06000	0.07000	0.1491305632865709
cov	age[10_19]:chills:cough:fever:sore_throat	0.04000	0.06000	0.01000	-0.275582763286146
cov	age[10_19]:chills:cough:fever:sore_throat	0.06000	0.06000	0.01000	-0.33149656900185587
cov	age[10_19]:chills:cough:fever:sore_throat	0.02000	0.00010	0.07000	0.08155916965481602
cov	age[10_19]:chills:cough:fever:sore_throat	0.04000	0.06000	0.03500	0.08357784645414443
cov	age[10_19]:chills:cough:fever:sore_throat	0.06000	0.12000	0.07000	-0.19401464566855028
cov	age[10_19]:chills:cough:fever:sore_throat	0.06000	0.00010	0.07000	0.08513156856749346
cov	age[10_19]:chills:cough:fever:sore_throat	0.04000	0.09000	0.03500	-0.1890329106372575
cov	age[10_19]:chills:cough:fever:sore_throat	0.04000	0.00010	0.01000	0.16146201614594632
cov	age[10_19]:chills:cough:fever:sore_throat	0.04000	0.00010	0.03500	-0.12227501871700985
cov	age[10_19]:chills:cough:fever:sore_throat	0.02000	0.03000	0.01000	0.12391458216932015
cov	age[10_19]:chills:cough:fever:sore_throat	0.02000	0.12000	0.07000	0.014269555350978432
cov	age[10_19]:chills:cough:fever:sore_throat	0.06000	0.09000	0.07000	-0.5740111108530942
cov	age[10_19]:chills:cough:fever:sore_throat	0.04000	0.00010	0.07000	0.2614679344723145
cov	age[10_19]:chills:cough:fever:sore_throat	0.06000	0.00010	0.01000	-0.25280525712181756
cov	age[10_19]:chills:cough:fever:sore_throat	0.06000	0.09000	0.01000	-0.5405782261105341
cov	age[10_19]:chills:cough:fever:sore_throat	0.04000	0.12000	0.07000	-0.01765251587330179
cov	age[10_19]:chills:cough:fever:sore_throat	0.06000	0.03000	0.07000	-0.110734673847434
cov	age[10_19]:chills:cough:fever:sore_throat	0.04000	0.09000	0.01000	-0.5812752587745144
cov	age[10_19]:chills:cough:fever:sore_throat	0.06000	0.06000	0.03500	-0.29938341405418684
cov	age[10_19]:chills:cough:fever:sore_throat	0.02000	0.09000	0.01000	0.12827443414060982
cov	age[10_19]:chills:cough:fever:sore_throat	0.02000	0.09000	0.07000	-0.0982397124918265
cov	age[10_19]:chills:cough:headache	0.04000	0.12000	0.03500	-0.312264689400496
cov	age[10_19]:chills:cough:headache	0.02000	0.03000	0.03500	-0.3528981132206117
cov	age[10_19]:chills:cough:headache	0.04000	0.03000	0.07000	-0.6687971070344588
cov	age[10_19]:chills:cough:headache	0.04000	0.03000	0.03500	-0.4357981009284411
cov	age[10_19]:chills:cough:headache	0.02000	0.06000	0.01000	-0.5736028066016715
cov	age[10_19]:chills:cough:headache	0.02000	0.06000	0.07000	-0.29738139565032745
cov	age[10_19]:chills:cough:headache	0.06000	0.03000	0.03500	0.11132650172589148
cov	age[10_19]:chills:cough:headache	0.02000	0.12000	0.03500	-0.640453738099152
cov	age[10_19]:chills:cough:headache	0.06000	0.09000	0.03500	-0.5485601050086273
cov	age[10_19]:chills:cough:headache	0.04000	0.12000	0.01000	0.14100057107905123
cov	age[10_19]:chills:cough:headache	0.06000	0.00010	0.03500	-1.087147245878391
cov	age[10_19]:chills:cough:headache	0.06000	0.12000	0.03500	-0.36711003034479656
cov	age[10_19]:chills:cough:headache	0.04000	0.06000	0.07000	-0.8019009264969824
cov	age[10_19]:chills:cough:headache	0.06000	0.12000	0.01000	0.15721321747484676
cov	age[10_19]:chills:cough:headache	0.02000	0.06000	0.03500	-0.28686316473914447
cov	age[10_19]:chills:cough:headache	0.04000	0.09000	0.07000	0.14197057407787564
cov	age[10_19]:chills:cough:headache	0.06000	0.03000	0.01000	-0.09270572373293622
cov	age[10_19]:chills:cough:headache	0.02000	0.12000	0.01000	-0.04626842411548442
cov	age[10_19]:chills:cough:headache	0.02000	0.00010	0.03500	-0.5067865668066377
cov	age[10_19]:chills:cough:headache	0.02000	0.00010	0.01000	-0.6097851290475924
cov	age[10_19]:chills:cough:headache	0.02000	0.09000	0.03500	-0.00814045862516555
cov	age[10_19]:chills:cough:headache	0.04000	0.03000	0.01000	-0.6936934925337311
cov	age[10_19]:chills:cough:headache	0.02000	0.03000	0.07000	-0.2985723366424702
cov	age[10_19]:chills:cough:headache	0.06000	0.06000	0.07000	-0.39018036850388016
cov	age[10_19]:chills:cough:headache	0.04000	0.06000	0.01000	-0.39113673115648845
cov	age[10_19]:chills:cough:headache	0.06000	0.06000	0.01000	-0.0031014099153175846
cov	age[10_19]:chills:cough:headache	0.02000	0.00010	0.07000	-0.8181801745772697
cov	age[10_19]:chills:cough:headache	0.04000	0.06000	0.03500	-0.24804800096840687
cov	age[10_19]:chills:cough:headache	0.06000	0.12000	0.07000	-0.1068591160778875
cov	age[10_19]:chills:cough:headache	0.06000	0.00010	0.07000	-0.5226575366083649
cov	age[10_19]:chills:cough:headache	0.04000	0.09000	0.03500	-0.5301276185379472
cov	age[10_19]:chills:cough:headache	0.04000	0.00010	0.01000	-0.4325224653070522
cov	age[10_19]:chills:cough:headache	0.04000	0.00010	0.03500	-0.6383281173598468
cov	age[10_19]:chills:cough:headache	0.02000	0.03000	0.01000	-0.5171275704644067
cov	age[10_19]:chills:cough:headache	0.02000	0.12000	0.07000	-0.05996608445146578
cov	age[10_19]:chills:cough:headache	0.06000	0.09000	0.07000	-0.2398571618919624
cov	age[10_19]:chills:cough:headache	0.04000	0.00010	0.07000	-0.5425166999316231
cov	age[10_19]:chills:cough:headache	0.06000	0.00010	0.01000	-0.3569128594103786
cov	age[10_19]:chills:cough:headache	0.06000	0.09000	0.01000	-0.7793033204969658
cov	age[10_19]:chills:cough:headache	0.04000	0.12000	0.07000	-0.3716685383512197
cov	age[10_19]:chills:cough:headache	0.06000	0.03000	0.07000	-0.13063240150396663
cov	age[10_19]:chills:cough:headache	0.04000	0.09000	0.01000	0.1089217104134447
cov	age[10_19]:chills:cough:headache	0.06000	0.06000	0.03500	-0.14935385721129182
cov	age[10_19]:chills:cough:headache	0.02000	0.09000	0.01000	-0.16792184065882657
cov	age[10_19]:chills:cough:headache	0.02000	0.09000	0.07000	0.07915710885300888
cov	age[10_19]:chills:cough:headache:myalgia	0.04000	0.12000	0.03500	-0.04290171284210144
cov	age[10_19]:chills:cough:headache:myalgia	0.02000	0.03000	0.03500	0.029598060347895114
cov	age[10_19]:chills:cough:headache:myalgia	0.04000	0.03000	0.07000	-0.33173291611992406
cov	age[10_19]:chills:cough:headache:myalgia	0.04000	0.03000	0.03500	0.2948119551473841
cov	age[10_19]:chills:cough:headache:myalgia	0.02000	0.06000	0.01000	-0.25362026459730397
cov	age[10_19]:chills:cough:headache:myalgia	0.02000	0.06000	0.07000	-0.11055703382251968
cov	age[10_19]:chills:cough:headache:myalgia	0.06000	0.03000	0.03500	-0.6192805896109094
cov	age[10_19]:chills:cough:headache:myalgia	0.02000	0.12000	0.03500	-0.05765897124500306
cov	age[10_19]:chills:cough:headache:myalgia	0.06000	0.09000	0.03500	-0.3536519625998374
cov	age[10_19]:chills:cough:headache:myalgia	0.04000	0.12000	0.01000	0.326028385749038
cov	age[10_19]:chills:cough:headache:myalgia	0.06000	0.00010	0.03500	0.32349837277787
cov	age[10_19]:chills:cough:headache:myalgia	0.06000	0.12000	0.03500	-0.32144726662884904
cov	age[10_19]:chills:cough:headache:myalgia	0.04000	0.06000	0.07000	0.06764424518252675
cov	age[10_19]:chills:cough:headache:myalgia	0.06000	0.12000	0.01000	0.04169275456021402
cov	age[10_19]:chills:cough:headache:myalgia	0.02000	0.06000	0.03500	-0.00585620491143964
cov	age[10_19]:chills:cough:headache:myalgia	0.04000	0.09000	0.07000	-0.37655964703874234
cov	age[10_19]:chills:cough:headache:myalgia	0.06000	0.03000	0.01000	-0.12232633385986501
cov	age[10_19]:chills:cough:headache:myalgia	0.02000	0.12000	0.01000	-0.1386371622467286
cov	age[10_19]:chills:cough:headache:myalgia	0.02000	0.00010	0.03500	-0.14555744521009936
cov	age[10_19]:chills:cough:headache:myalgia	0.02000	0.00010	0.01000	-0.4066254779042755
cov	age[10_19]:chills:cough:headache:myalgia	0.02000	0.09000	0.03500	0.29740027045937656
cov	age[10_19]:chills:cough:headache:myalgia	0.04000	0.03000	0.01000	0.1950605185513868
cov	age[10_19]:chills:cough:headache:myalgia	0.02000	0.03000	0.07000	0.16741032035376452
cov	age[10_19]:chills:cough:headache:myalgia	0.06000	0.06000	0.07000	-0.19996144359339135
cov	age[10_19]:chills:cough:headache:myalgia	0.04000	0.06000	0.01000	-0.15254033722807242
cov	age[10_19]:chills:cough:headache:myalgia	0.06000	0.06000	0.01000	-0.21880103468530882
cov	age[10_19]:chills:cough:headache:myalgia	0.02000	0.00010	0.07000	0.15129688935338365
cov	age[10_19]:chills:cough:headache:myalgia	0.04000	0.06000	0.03500	-0.3173539399913537
cov	age[10_19]:chills:cough:headache:myalgia	0.06000	0.12000	0.07000	0.020177662133690114
cov	age[10_19]:chills:cough:headache:myalgia	0.06000	0.00010	0.07000	0.20274078485784114
cov	age[10_19]:chills:cough:headache:myalgia	0.04000	0.09000	0.03500	-0.5924683917201795
cov	age[10_19]:chills:cough:headache:myalgia	0.04000	0.00010	0.01000	-0.18567517428671304
cov	age[10_19]:chills:cough:headache:myalgia	0.04000	0.00010	0.03500	0.19814656367759825
cov	age[10_19]:chills:cough:headache:myalgia	0.02000	0.03000	0.01000	-0.16627144015438722
cov	age[10_19]:chills:cough:headache:myalgia	0.02000	0.12000	0.07000	-0.28503246710293983
cov	age[10_19]:chills:cough:headache:myalgia	0.06000	0.09000	0.07000	-0.06240870993074092
cov	age[10_19]:chills:cough:headache:myalgia	0.04000	0.00010	0.07000	0.27149692869449454
cov	age[10_19]:chills:cough:headache:myalgia	0.06000	0.00010	0.01000	0.17033690770475018
cov	age[10_19]:chills:cough:headache:myalgia	0.06000	0.09000	0.01000	-0.13758800041086683
cov	age[10_19]:chills:cough:headache:myalgia	0.04000	0.12000	0.07000	-0.39213945115672616
cov	age[10_19]:chills:cough:headache:myalgia	0.06000	0.03000	0.07000	-0.31751754803152965
cov	age[10_19]:chills:cough:headache:myalgia	0.04000	0.09000	0.01000	-0.17304919074113945
cov	age[10_19]:chills:cough:headache:myalgia	0.06000	0.06000	0.03500	0.02426772016313189
cov	age[10_19]:chills:cough:headache:myalgia	0.02000	0.09000	0.01000	0.23607549822405613
cov	age[10_19]:chills:cough:headache:myalgia	0.02000	0.09000	0.07000	-0.045947460988455646
cov	age[10_19]:chills:cough:headache:nauseavomit	0.04000	0.12000	0.03500	0.13508793918212864
cov	age[10_19]:chills:cough:headache:nauseavomit	0.02000	0.03000	0.03500	-0.041379601273993996
cov	age[10_19]:chills:cough:headache:nauseavomit	0.04000	0.03000	0.07000	0.23068332481479598
cov	age[10_19]:chills:cough:headache:nauseavomit	0.04000	0.03000	0.03500	-0.10914579989871262
cov	age[10_19]:chills:cough:headache:nauseavomit	0.02000	0.06000	0.01000	-0.031816897572278735
cov	age[10_19]:chills:cough:headache:nauseavomit	0.02000	0.06000	0.07000	-0.17551870828000102
cov	age[10_19]:chills:cough:headache:nauseavomit	0.06000	0.03000	0.03500	-0.02064524519514941
cov	age[10_19]:chills:cough:headache:nauseavomit	0.02000	0.12000	0.03500	-0.2217275421843238
cov	age[10_19]:chills:cough:headache:nauseavomit	0.06000	0.09000	0.03500	0.2552186793038426
cov	age[10_19]:chills:cough:headache:nauseavomit	0.04000	0.12000	0.01000	0.3119334940018826
cov	age[10_19]:chills:cough:headache:nauseavomit	0.06000	0.00010	0.03500	0.2601710413512962
cov	age[10_19]:chills:cough:headache:nauseavomit	0.06000	0.12000	0.03500	-0.10507518492048445
cov	age[10_19]:chills:cough:headache:nauseavomit	0.04000	0.06000	0.07000	0.04537020371913434
cov	age[10_19]:chills:cough:headache:nauseavomit	0.06000	0.12000	0.01000	-0.1426894645177723
cov	age[10_19]:chills:cough:headache:nauseavomit	0.02000	0.06000	0.03500	0.020525454789460804
cov	age[10_19]:chills:cough:headache:nauseavomit	0.04000	0.09000	0.07000	-0.22993454796012924
cov	age[10_19]:chills:cough:headache:nauseavomit	0.06000	0.03000	0.01000	0.31195429652234313
cov	age[10_19]:chills:cough:headache:nauseavomit	0.02000	0.12000	0.01000	-0.020351092470909864
cov	age[10_19]:chills:cough:headache:nauseavomit	0.02000	0.00010	0.03500	0.022890998288849617
cov	age[10_19]:chills:cough:headache:nauseavomit	0.02000	0.00010	0.01000	0.1330460138825173
cov	age[10_19]:chills:cough:headache:nauseavomit	0.02000	0.09000	0.03500	0.04193661662391242
cov	age[10_19]:chills:cough:headache:nauseavomit	0.04000	0.03000	0.01000	-0.16264910852965772
cov	age[10_19]:chills:cough:headache:nauseavomit	0.02000	0.03000	0.07000	0.22503848614066813
cov	age[10_19]:chills:cough:headache:nauseavomit	0.06000	0.06000	0.07000	0.04254418913473403
cov	age[10_19]:chills:cough:headache:nauseavomit	0.04000	0.06000	0.01000	0.6207306139661267
cov	age[10_19]:chills:cough:headache:nauseavomit	0.06000	0.06000	0.01000	0.16665630057111108
cov	age[10_19]:chills:cough:headache:nauseavomit	0.02000	0.00010	0.07000	-0.14926913048548396
cov	age[10_19]:chills:cough:headache:nauseavomit	0.04000	0.06000	0.03500	-0.20079458130172434
cov	age[10_19]:chills:cough:headache:nauseavomit	0.06000	0.12000	0.07000	0.18419293449719745
cov	age[10_19]:chills:cough:headache:nauseavomit	0.06000	0.00010	0.07000	0.3091513045541502
cov	age[10_19]:chills:cough:headache:nauseavomit	0.04000	0.09000	0.03500	-0.11994906736995542
cov	age[10_19]:chills:cough:headache:nauseavomit	0.04000	0.00010	0.01000	0.25090446474938904
cov	age[10_19]:chills:cough:headache:nauseavomit	0.04000	0.00010	0.03500	0.2890254471283856
cov	age[10_19]:chills:cough:headache:nauseavomit	0.02000	0.03000	0.01000	0.2744196977049753
cov	age[10_19]:chills:cough:headache:nauseavomit	0.02000	0.12000	0.07000	-0.03514591615498563
cov	age[10_19]:chills:cough:headache:nauseavomit	0.06000	0.09000	0.07000	-0.29158215262614395
cov	age[10_19]:chills:cough:headache:nauseavomit	0.04000	0.00010	0.07000	0.19004009283226334
cov	age[10_19]:chills:cough:headache:nauseavomit	0.06000	0.00010	0.01000	0.40596634582847496
cov	age[10_19]:chills:cough:headache:nauseavomit	0.06000	0.09000	0.01000	0.4462818141565115
cov	age[10_19]:chills:cough:headache:nauseavomit	0.04000	0.12000	0.07000	0.11709364140351734
cov	age[10_19]:chills:cough:headache:nauseavomit	0.06000	0.03000	0.07000	-0.45005654530530664
cov	age[10_19]:chills:cough:headache:nauseavomit	0.04000	0.09000	0.01000	0.039445645511961294
cov	age[10_19]:chills:cough:headache:nauseavomit	0.06000	0.06000	0.03500	0.40671850952087
cov	age[10_19]:chills:cough:headache:nauseavomit	0.02000	0.09000	0.01000	0.08377999675907954
cov	age[10_19]:chills:cough:headache:nauseavomit	0.02000	0.09000	0.07000	-0.24856558835886455
cov	age[10_19]:chills:cough:headache:running_nose	0.04000	0.12000	0.03500	-0.19531849623701342
cov	age[10_19]:chills:cough:headache:running_nose	0.02000	0.03000	0.03500	0.1949493225536411
cov	age[10_19]:chills:cough:headache:running_nose	0.04000	0.03000	0.07000	-0.7131800880981756
cov	age[10_19]:chills:cough:headache:running_nose	0.04000	0.03000	0.03500	0.04366657372752579
cov	age[10_19]:chills:cough:headache:running_nose	0.02000	0.06000	0.01000	0.03333795998253803
cov	age[10_19]:chills:cough:headache:running_nose	0.02000	0.06000	0.07000	-0.18710196464572124
cov	age[10_19]:chills:cough:headache:running_nose	0.06000	0.03000	0.03500	-0.0645494819182008
cov	age[10_19]:chills:cough:headache:running_nose	0.02000	0.12000	0.03500	-0.29302655308863906
cov	age[10_19]:chills:cough:headache:running_nose	0.06000	0.09000	0.03500	0.29792861819387906
cov	age[10_19]:chills:cough:headache:running_nose	0.04000	0.12000	0.01000	-0.24491538408582395
cov	age[10_19]:chills:cough:headache:running_nose	0.06000	0.00010	0.03500	0.1926781228336925
cov	age[10_19]:chills:cough:headache:running_nose	0.06000	0.12000	0.03500	-0.36430833475928776
cov	age[10_19]:chills:cough:headache:running_nose	0.04000	0.06000	0.07000	-0.3622295311644619
cov	age[10_19]:chills:cough:headache:running_nose	0.06000	0.12000	0.01000	-0.33047775790894734
cov	age[10_19]:chills:cough:headache:running_nose	0.02000	0.06000	0.03500	-0.8822481397001576
cov	age[10_19]:chills:cough:headache:running_nose	0.04000	0.09000	0.07000	0.31310056645141315
cov	age[10_19]:chills:cough:headache:running_nose	0.06000	0.03000	0.01000	-0.09599685627112595
cov	age[10_19]:chills:cough:headache:running_nose	0.02000	0.12000	0.01000	-0.14953239417421463
cov	age[10_19]:chills:cough:headache:running_nose	0.02000	0.00010	0.03500	0.048460776240869204
cov	age[10_19]:chills:cough:headache:running_nose	0.02000	0.00010	0.01000	0.11017803695393653
cov	age[10_19]:chills:cough:headache:running_nose	0.02000	0.09000	0.03500	-0.3383042875825876
cov	age[10_19]:chills:cough:headache:running_nose	0.04000	0.03000	0.01000	-0.6425761262766733
cov	age[10_19]:chills:cough:headache:running_nose	0.02000	0.03000	0.07000	0.2532548300038665
cov	age[10_19]:chills:cough:headache:running_nose	0.06000	0.06000	0.07000	-0.1829104810007607
cov	age[10_19]:chills:cough:headache:running_nose	0.04000	0.06000	0.01000	0.4797954305138076
cov	age[10_19]:chills:cough:headache:running_nose	0.06000	0.06000	0.01000	-0.6713095620464847
cov	age[10_19]:chills:cough:headache:running_nose	0.02000	0.00010	0.07000	0.24260577259660931
cov	age[10_19]:chills:cough:headache:running_nose	0.04000	0.06000	0.03500	-0.4859014321657488
cov	age[10_19]:chills:cough:headache:running_nose	0.06000	0.12000	0.07000	-0.2739699319049582
cov	age[10_19]:chills:cough:headache:running_nose	0.06000	0.00010	0.07000	-0.21444240478977375
cov	age[10_19]:chills:cough:headache:running_nose	0.04000	0.09000	0.03500	-0.1221994003965496
cov	age[10_19]:chills:cough:headache:running_nose	0.04000	0.00010	0.01000	0.10900247079505938
cov	age[10_19]:chills:cough:headache:running_nose	0.04000	0.00010	0.03500	0.170115360458714
cov	age[10_19]:chills:cough:headache:running_nose	0.02000	0.03000	0.01000	-0.18969991976127945
cov	age[10_19]:chills:cough:headache:running_nose	0.02000	0.12000	0.07000	0.22796193867555636
cov	age[10_19]:chills:cough:headache:running_nose	0.06000	0.09000	0.07000	-0.3503514819836539
cov	age[10_19]:chills:cough:headache:running_nose	0.04000	0.00010	0.07000	0.10782527567067329
cov	age[10_19]:chills:cough:headache:running_nose	0.06000	0.00010	0.01000	0.23844968184261028
cov	age[10_19]:chills:cough:headache:running_nose	0.06000	0.09000	0.01000	-0.41781193005376266
cov	age[10_19]:chills:cough:headache:running_nose	0.04000	0.12000	0.07000	-0.0844955146793481
cov	age[10_19]:chills:cough:headache:running_nose	0.06000	0.03000	0.07000	0.4248168701157448
cov	age[10_19]:chills:cough:headache:running_nose	0.04000	0.09000	0.01000	-0.43192303270959725
cov	age[10_19]:chills:cough:headache:running_nose	0.06000	0.06000	0.03500	-0.14725899429889783
cov	age[10_19]:chills:cough:headache:running_nose	0.02000	0.09000	0.01000	0.21803844994042787
cov	age[10_19]:chills:cough:headache:running_nose	0.02000	0.09000	0.07000	0.1298451773545206
cov	age[10_19]:chills:cough:headache:sob	0.04000	0.12000	0.03500	0.11228524455890687
cov	age[10_19]:chills:cough:headache:sob	0.02000	0.03000	0.03500	0.2100661814748104
cov	age[10_19]:chills:cough:headache:sob	0.04000	0.03000	0.07000	0.07623555726697627
cov	age[10_19]:chills:cough:headache:sob	0.04000	0.03000	0.03500	0.34328831818348304
cov	age[10_19]:chills:cough:headache:sob	0.02000	0.06000	0.01000	0.26525994599496805
cov	age[10_19]:chills:cough:headache:sob	0.02000	0.06000	0.07000	-0.14989286121482823
cov	age[10_19]:chills:cough:headache:sob	0.06000	0.03000	0.03500	0.0029409707667329846
cov	age[10_19]:chills:cough:headache:sob	0.02000	0.12000	0.03500	-0.0036903093056050245
cov	age[10_19]:chills:cough:headache:sob	0.06000	0.09000	0.03500	0.10146729898367708
cov	age[10_19]:chills:cough:headache:sob	0.04000	0.12000	0.01000	-0.006679640124220277
cov	age[10_19]:chills:cough:headache:sob	0.06000	0.00010	0.03500	0.20372360047464694
cov	age[10_19]:chills:cough:headache:sob	0.06000	0.12000	0.03500	-0.17539307568707538
cov	age[10_19]:chills:cough:headache:sob	0.04000	0.06000	0.07000	0.3054112409172061
cov	age[10_19]:chills:cough:headache:sob	0.06000	0.12000	0.01000	-0.4235056673871044
cov	age[10_19]:chills:cough:headache:sob	0.02000	0.06000	0.03500	0.05632981219019196
cov	age[10_19]:chills:cough:headache:sob	0.04000	0.09000	0.07000	-0.006336569866307906
cov	age[10_19]:chills:cough:headache:sob	0.06000	0.03000	0.01000	0.4341695408631275
cov	age[10_19]:chills:cough:headache:sob	0.02000	0.12000	0.01000	-0.3326478778521698
cov	age[10_19]:chills:cough:headache:sob	0.02000	0.00010	0.03500	0.734970733543279
cov	age[10_19]:chills:cough:headache:sob	0.02000	0.00010	0.01000	0.023349843478941455
cov	age[10_19]:chills:cough:headache:sob	0.02000	0.09000	0.03500	0.11536691873297732
cov	age[10_19]:chills:cough:headache:sob	0.04000	0.03000	0.01000	0.02458977894078586
cov	age[10_19]:chills:cough:headache:sob	0.02000	0.03000	0.07000	-0.028554644773845873
cov	age[10_19]:chills:cough:headache:sob	0.06000	0.06000	0.07000	0.11848962212207284
cov	age[10_19]:chills:cough:headache:sob	0.04000	0.06000	0.01000	0.07818589886668109
cov	age[10_19]:chills:cough:headache:sob	0.06000	0.06000	0.01000	0.01546774991771542
cov	age[10_19]:chills:cough:headache:sob	0.02000	0.00010	0.07000	0.12291440467111574
cov	age[10_19]:chills:cough:headache:sob	0.04000	0.06000	0.03500	0.6606618068451345
cov	age[10_19]:chills:cough:headache:sob	0.06000	0.12000	0.07000	0.13740262755549645
cov	age[10_19]:chills:cough:headache:sob	0.06000	0.00010	0.07000	0.3113929044390655
cov	age[10_19]:chills:cough:headache:sob	0.04000	0.09000	0.03500	-0.20599699155309342
cov	age[10_19]:chills:cough:headache:sob	0.04000	0.00010	0.01000	-0.0326239299996904
cov	age[10_19]:chills:cough:headache:sob	0.04000	0.00010	0.03500	0.5148045500084708
cov	age[10_19]:chills:cough:headache:sob	0.02000	0.03000	0.01000	0.07351926742551272
cov	age[10_19]:chills:cough:headache:sob	0.02000	0.12000	0.07000	0.09244122245419799
cov	age[10_19]:chills:cough:headache:sob	0.06000	0.09000	0.07000	0.4199728233986463
cov	age[10_19]:chills:cough:headache:sob	0.04000	0.00010	0.07000	0.24732075386704533
cov	age[10_19]:chills:cough:headache:sob	0.06000	0.00010	0.01000	0.6503218063697068
cov	age[10_19]:chills:cough:headache:sob	0.06000	0.09000	0.01000	-0.12193712062356289
cov	age[10_19]:chills:cough:headache:sob	0.04000	0.12000	0.07000	0.08811239709488491
cov	age[10_19]:chills:cough:headache:sob	0.06000	0.03000	0.07000	-0.2603501271315712
cov	age[10_19]:chills:cough:headache:sob	0.04000	0.09000	0.01000	-1.0150751877526645
cov	age[10_19]:chills:cough:headache:sob	0.06000	0.06000	0.03500	0.1406284265172592
cov	age[10_19]:chills:cough:headache:sob	0.02000	0.09000	0.01000	0.34120831047262756
cov	age[10_19]:chills:cough:headache:sob	0.02000	0.09000	0.07000	0.30002324940003533
cov	age[10_19]:chills:cough:headache:sore_throat	0.04000	0.12000	0.03500	-0.08919071828827208
cov	age[10_19]:chills:cough:headache:sore_throat	0.02000	0.03000	0.03500	0.13431253254092834
cov	age[10_19]:chills:cough:headache:sore_throat	0.04000	0.03000	0.07000	0.010987795716830222
cov	age[10_19]:chills:cough:headache:sore_throat	0.04000	0.03000	0.03500	-0.13126133849124794
cov	age[10_19]:chills:cough:headache:sore_throat	0.02000	0.06000	0.01000	0.07217440848026917
cov	age[10_19]:chills:cough:headache:sore_throat	0.02000	0.06000	0.07000	-0.08499213321856727
cov	age[10_19]:chills:cough:headache:sore_throat	0.06000	0.03000	0.03500	-0.027415278500822773
cov	age[10_19]:chills:cough:headache:sore_throat	0.02000	0.12000	0.03500	-0.27138626712811587
cov	age[10_19]:chills:cough:headache:sore_throat	0.06000	0.09000	0.03500	-0.2119694195440129
cov	age[10_19]:chills:cough:headache:sore_throat	0.04000	0.12000	0.01000	0.4636992886372715
cov	age[10_19]:chills:cough:headache:sore_throat	0.06000	0.00010	0.03500	-0.9472416636623514
cov	age[10_19]:chills:cough:headache:sore_throat	0.06000	0.12000	0.03500	0.2903197596713884
cov	age[10_19]:chills:cough:headache:sore_throat	0.04000	0.06000	0.07000	-0.058806940875518264
cov	age[10_19]:chills:cough:headache:sore_throat	0.06000	0.12000	0.01000	-0.2509869449738404
cov	age[10_19]:chills:cough:headache:sore_throat	0.02000	0.06000	0.03500	-0.1268079799167532
cov	age[10_19]:chills:cough:headache:sore_throat	0.04000	0.09000	0.07000	0.16725209356273082
cov	age[10_19]:chills:cough:headache:sore_throat	0.06000	0.03000	0.01000	0.442491759532614
cov	age[10_19]:chills:cough:headache:sore_throat	0.02000	0.12000	0.01000	-0.040526407976720635
cov	age[10_19]:chills:cough:headache:sore_throat	0.02000	0.00010	0.03500	-0.22506357467837043
cov	age[10_19]:chills:cough:headache:sore_throat	0.02000	0.00010	0.01000	-0.04277949546933685
cov	age[10_19]:chills:cough:headache:sore_throat	0.02000	0.09000	0.03500	0.14798082867831092
cov	age[10_19]:chills:cough:headache:sore_throat	0.04000	0.03000	0.01000	0.11289867313507754
cov	age[10_19]:chills:cough:headache:sore_throat	0.02000	0.03000	0.07000	-0.3475178386830828
cov	age[10_19]:chills:cough:headache:sore_throat	0.06000	0.06000	0.07000	0.14477587860579583
cov	age[10_19]:chills:cough:headache:sore_throat	0.04000	0.06000	0.01000	0.35645765084891484
cov	age[10_19]:chills:cough:headache:sore_throat	0.06000	0.06000	0.01000	0.027279799403720825
cov	age[10_19]:chills:cough:headache:sore_throat	0.02000	0.00010	0.07000	-0.17119289294264078
cov	age[10_19]:chills:cough:headache:sore_throat	0.04000	0.06000	0.03500	0.543686875824644
cov	age[10_19]:chills:cough:headache:sore_throat	0.06000	0.12000	0.07000	-0.0586956383703229
cov	age[10_19]:chills:cough:headache:sore_throat	0.06000	0.00010	0.07000	-0.12751822876361943
cov	age[10_19]:chills:cough:headache:sore_throat	0.04000	0.09000	0.03500	0.08647212057194867
cov	age[10_19]:chills:cough:headache:sore_throat	0.04000	0.00010	0.01000	-0.2633900546087467
cov	age[10_19]:chills:cough:headache:sore_throat	0.04000	0.00010	0.03500	-0.43199488190950414
cov	age[10_19]:chills:cough:headache:sore_throat	0.02000	0.03000	0.01000	-0.25868022577066174
cov	age[10_19]:chills:cough:headache:sore_throat	0.02000	0.12000	0.07000	0.019390253702197928
cov	age[10_19]:chills:cough:headache:sore_throat	0.06000	0.09000	0.07000	0.45449289287534195
cov	age[10_19]:chills:cough:headache:sore_throat	0.04000	0.00010	0.07000	0.0056739349117361755
cov	age[10_19]:chills:cough:headache:sore_throat	0.06000	0.00010	0.01000	-0.21903615431502926
cov	age[10_19]:chills:cough:headache:sore_throat	0.06000	0.09000	0.01000	-0.06671469673407152
cov	age[10_19]:chills:cough:headache:sore_throat	0.04000	0.12000	0.07000	-0.0056221923455088444
cov	age[10_19]:chills:cough:headache:sore_throat	0.06000	0.03000	0.07000	0.07495700778156576
cov	age[10_19]:chills:cough:headache:sore_throat	0.04000	0.09000	0.01000	0.19536042497134665
cov	age[10_19]:chills:cough:headache:sore_throat	0.06000	0.06000	0.03500	0.15133888424684003
cov	age[10_19]:chills:cough:headache:sore_throat	0.02000	0.09000	0.01000	-0.10510896827053348
cov	age[10_19]:chills:cough:headache:sore_throat	0.02000	0.09000	0.07000	0.2704607810259215
cov	age[10_19]:chills:cough:myalgia	0.04000	0.12000	0.03500	0.5935238057062464
cov	age[10_19]:chills:cough:myalgia	0.02000	0.03000	0.03500	-0.16781520771960742
cov	age[10_19]:chills:cough:myalgia	0.04000	0.03000	0.07000	-0.011156681921532576
cov	age[10_19]:chills:cough:myalgia	0.04000	0.03000	0.03500	-0.7754387560801123
cov	age[10_19]:chills:cough:myalgia	0.02000	0.06000	0.01000	-0.10394941838673251
cov	age[10_19]:chills:cough:myalgia	0.02000	0.06000	0.07000	-0.3896534531027415
cov	age[10_19]:chills:cough:myalgia	0.06000	0.03000	0.03500	-0.6630442490796755
cov	age[10_19]:chills:cough:myalgia	0.02000	0.12000	0.03500	-0.5702703918396513
cov	age[10_19]:chills:cough:myalgia	0.06000	0.09000	0.03500	-0.39708192258710384
cov	age[10_19]:chills:cough:myalgia	0.04000	0.12000	0.01000	-0.711733985876677
cov	age[10_19]:chills:cough:myalgia	0.06000	0.00010	0.03500	0.16572036004921667
cov	age[10_19]:chills:cough:myalgia	0.06000	0.12000	0.03500	-0.17909305363300426
cov	age[10_19]:chills:cough:myalgia	0.04000	0.06000	0.07000	-0.49409285538821107
cov	age[10_19]:chills:cough:myalgia	0.06000	0.12000	0.01000	-0.1217144174104351
cov	age[10_19]:chills:cough:myalgia	0.02000	0.06000	0.03500	-0.33249866806303546
cov	age[10_19]:chills:cough:myalgia	0.04000	0.09000	0.07000	-0.24083843630731983
cov	age[10_19]:chills:cough:myalgia	0.06000	0.03000	0.01000	0.026238026596098113
cov	age[10_19]:chills:cough:myalgia	0.02000	0.12000	0.01000	-0.3283961299750944
cov	age[10_19]:chills:cough:myalgia	0.02000	0.00010	0.03500	-0.3456119477408983
cov	age[10_19]:chills:cough:myalgia	0.02000	0.00010	0.01000	-0.19976150597425987
cov	age[10_19]:chills:cough:myalgia	0.02000	0.09000	0.03500	-0.16470869268001845
cov	age[10_19]:chills:cough:myalgia	0.04000	0.03000	0.01000	-0.5339557752895553
cov	age[10_19]:chills:cough:myalgia	0.02000	0.03000	0.07000	-0.09861597908619027
cov	age[10_19]:chills:cough:myalgia	0.06000	0.06000	0.07000	-0.315626527703094
cov	age[10_19]:chills:cough:myalgia	0.04000	0.06000	0.01000	-0.11905285561628859
cov	age[10_19]:chills:cough:myalgia	0.06000	0.06000	0.01000	0.07933055982539608
cov	age[10_19]:chills:cough:myalgia	0.02000	0.00010	0.07000	0.3310945953284831
cov	age[10_19]:chills:cough:myalgia	0.04000	0.06000	0.03500	-0.6605940633682464
cov	age[10_19]:chills:cough:myalgia	0.06000	0.12000	0.07000	0.092949041147853
cov	age[10_19]:chills:cough:myalgia	0.06000	0.00010	0.07000	0.26882613204446343
cov	age[10_19]:chills:cough:myalgia	0.04000	0.09000	0.03500	0.10842016736869835
cov	age[10_19]:chills:cough:myalgia	0.04000	0.00010	0.01000	0.3503311537047276
cov	age[10_19]:chills:cough:myalgia	0.04000	0.00010	0.03500	0.9988340300449122
cov	age[10_19]:chills:cough:myalgia	0.02000	0.03000	0.01000	-0.2782611208630073
cov	age[10_19]:chills:cough:myalgia	0.02000	0.12000	0.07000	-0.33473154221537543
cov	age[10_19]:chills:cough:myalgia	0.06000	0.09000	0.07000	-0.726874459874794
cov	age[10_19]:chills:cough:myalgia	0.04000	0.00010	0.07000	0.11685382718116726
cov	age[10_19]:chills:cough:myalgia	0.06000	0.00010	0.01000	0.01481588639660826
cov	age[10_19]:chills:cough:myalgia	0.06000	0.09000	0.01000	-0.5361476856843024
cov	age[10_19]:chills:cough:myalgia	0.04000	0.12000	0.07000	0.010691200897499253
cov	age[10_19]:chills:cough:myalgia	0.06000	0.03000	0.07000	-0.4293609937550877
cov	age[10_19]:chills:cough:myalgia	0.04000	0.09000	0.01000	-0.045153126702596864
cov	age[10_19]:chills:cough:myalgia	0.06000	0.06000	0.03500	-0.3011241638218733
cov	age[10_19]:chills:cough:myalgia	0.02000	0.09000	0.01000	0.057263753267006154
cov	age[10_19]:chills:cough:myalgia	0.02000	0.09000	0.07000	-0.1081721383529343
cov	age[10_19]:chills:cough:myalgia:nauseavomit	0.04000	0.12000	0.03500	0.18284004294279407
cov	age[10_19]:chills:cough:myalgia:nauseavomit	0.02000	0.03000	0.03500	-0.07030912409892598
cov	age[10_19]:chills:cough:myalgia:nauseavomit	0.04000	0.03000	0.07000	-0.12010455955380893
cov	age[10_19]:chills:cough:myalgia:nauseavomit	0.04000	0.03000	0.03500	0.018698185060552357
cov	age[10_19]:chills:cough:myalgia:nauseavomit	0.02000	0.06000	0.01000	-0.38032987588934847
cov	age[10_19]:chills:cough:myalgia:nauseavomit	0.02000	0.06000	0.07000	-0.20717536352730584
cov	age[10_19]:chills:cough:myalgia:nauseavomit	0.06000	0.03000	0.03500	-0.34393234847917736
cov	age[10_19]:chills:cough:myalgia:nauseavomit	0.02000	0.12000	0.03500	-0.09548076181728295
cov	age[10_19]:chills:cough:myalgia:nauseavomit	0.06000	0.09000	0.03500	0.036482985876392114
cov	age[10_19]:chills:cough:myalgia:nauseavomit	0.04000	0.12000	0.01000	-0.20535691332133804
cov	age[10_19]:chills:cough:myalgia:nauseavomit	0.06000	0.00010	0.03500	0.2743723555581935
cov	age[10_19]:chills:cough:myalgia:nauseavomit	0.06000	0.12000	0.03500	-0.2099399228614595
cov	age[10_19]:chills:cough:myalgia:nauseavomit	0.04000	0.06000	0.07000	-0.10633494290351501
cov	age[10_19]:chills:cough:myalgia:nauseavomit	0.06000	0.12000	0.01000	-0.004788870917574703
cov	age[10_19]:chills:cough:myalgia:nauseavomit	0.02000	0.06000	0.03500	-0.44191959585051666
cov	age[10_19]:chills:cough:myalgia:nauseavomit	0.04000	0.09000	0.07000	0.0806533339763947
cov	age[10_19]:chills:cough:myalgia:nauseavomit	0.06000	0.03000	0.01000	-0.041803355513256715
cov	age[10_19]:chills:cough:myalgia:nauseavomit	0.02000	0.12000	0.01000	-0.017129175941168417
cov	age[10_19]:chills:cough:myalgia:nauseavomit	0.02000	0.00010	0.03500	0.23388124261200705
cov	age[10_19]:chills:cough:myalgia:nauseavomit	0.02000	0.00010	0.01000	0.20174514792591358
cov	age[10_19]:chills:cough:myalgia:nauseavomit	0.02000	0.09000	0.03500	0.1484731821811803
cov	age[10_19]:chills:cough:myalgia:nauseavomit	0.04000	0.03000	0.01000	-0.09825760000096113
cov	age[10_19]:chills:cough:myalgia:nauseavomit	0.02000	0.03000	0.07000	0.07131483782638581
cov	age[10_19]:chills:cough:myalgia:nauseavomit	0.06000	0.06000	0.07000	-0.10911627156564595
cov	age[10_19]:chills:cough:myalgia:nauseavomit	0.04000	0.06000	0.01000	-0.1510130674409552
cov	age[10_19]:chills:cough:myalgia:nauseavomit	0.06000	0.06000	0.01000	-0.0650221788825398
cov	age[10_19]:chills:cough:myalgia:nauseavomit	0.02000	0.00010	0.07000	-0.16278536606822405
cov	age[10_19]:chills:cough:myalgia:nauseavomit	0.04000	0.06000	0.03500	0.07464539137234018
cov	age[10_19]:chills:cough:myalgia:nauseavomit	0.06000	0.12000	0.07000	-0.35571466056920314
cov	age[10_19]:chills:cough:myalgia:nauseavomit	0.06000	0.00010	0.07000	0.08024390246876914
cov	age[10_19]:chills:cough:myalgia:nauseavomit	0.04000	0.09000	0.03500	-0.06606146060526426
cov	age[10_19]:chills:cough:myalgia:nauseavomit	0.04000	0.00010	0.01000	0.1354503671745829
cov	age[10_19]:chills:cough:myalgia:nauseavomit	0.04000	0.00010	0.03500	0.3187488202906313
cov	age[10_19]:chills:cough:myalgia:nauseavomit	0.02000	0.03000	0.01000	-0.0460521081582343
cov	age[10_19]:chills:cough:myalgia:nauseavomit	0.02000	0.12000	0.07000	-0.10504663538914091
cov	age[10_19]:chills:cough:myalgia:nauseavomit	0.06000	0.09000	0.07000	-0.017122911379801216
cov	age[10_19]:chills:cough:myalgia:nauseavomit	0.04000	0.00010	0.07000	0.168920508744411
cov	age[10_19]:chills:cough:myalgia:nauseavomit	0.06000	0.00010	0.01000	0.2403106846769251
cov	age[10_19]:chills:cough:myalgia:nauseavomit	0.06000	0.09000	0.01000	0.021271463480489722
cov	age[10_19]:chills:cough:myalgia:nauseavomit	0.04000	0.12000	0.07000	0.17802105872585042
cov	age[10_19]:chills:cough:myalgia:nauseavomit	0.06000	0.03000	0.07000	-0.37059351875756835
cov	age[10_19]:chills:cough:myalgia:nauseavomit	0.04000	0.09000	0.01000	-0.02912334368880868
cov	age[10_19]:chills:cough:myalgia:nauseavomit	0.06000	0.06000	0.03500	-0.3200276720396913
cov	age[10_19]:chills:cough:myalgia:nauseavomit	0.02000	0.09000	0.01000	0.12590366147439183
cov	age[10_19]:chills:cough:myalgia:nauseavomit	0.02000	0.09000	0.07000	0.055013400999274334
cov	age[10_19]:chills:cough:myalgia:running_nose	0.04000	0.12000	0.03500	-0.2530971719990928
cov	age[10_19]:chills:cough:myalgia:running_nose	0.02000	0.03000	0.03500	-0.2158822947744798
cov	age[10_19]:chills:cough:myalgia:running_nose	0.04000	0.03000	0.07000	0.09602871859928072
cov	age[10_19]:chills:cough:myalgia:running_nose	0.04000	0.03000	0.03500	0.03648272745770965
cov	age[10_19]:chills:cough:myalgia:running_nose	0.02000	0.06000	0.01000	0.4271904222101095
cov	age[10_19]:chills:cough:myalgia:running_nose	0.02000	0.06000	0.07000	0.16706051471257216
cov	age[10_19]:chills:cough:myalgia:running_nose	0.06000	0.03000	0.03500	0.13983707975185009
cov	age[10_19]:chills:cough:myalgia:running_nose	0.02000	0.12000	0.03500	0.2081303185933898
cov	age[10_19]:chills:cough:myalgia:running_nose	0.06000	0.09000	0.03500	-0.34510238123614945
cov	age[10_19]:chills:cough:myalgia:running_nose	0.04000	0.12000	0.01000	0.08597047469455447
cov	age[10_19]:chills:cough:myalgia:running_nose	0.06000	0.00010	0.03500	0.21328624293736909
cov	age[10_19]:chills:cough:myalgia:running_nose	0.06000	0.12000	0.03500	-0.6239323765979041
cov	age[10_19]:chills:cough:myalgia:running_nose	0.04000	0.06000	0.07000	-0.16149463903733943
cov	age[10_19]:chills:cough:myalgia:running_nose	0.06000	0.12000	0.01000	0.4193335451823383
cov	age[10_19]:chills:cough:myalgia:running_nose	0.02000	0.06000	0.03500	0.17226359117061393
cov	age[10_19]:chills:cough:myalgia:running_nose	0.04000	0.09000	0.07000	0.2522562244715707
cov	age[10_19]:chills:cough:myalgia:running_nose	0.06000	0.03000	0.01000	0.5813845394422275
cov	age[10_19]:chills:cough:myalgia:running_nose	0.02000	0.12000	0.01000	0.5158044700068809
cov	age[10_19]:chills:cough:myalgia:running_nose	0.02000	0.00010	0.03500	0.19798634421851216
cov	age[10_19]:chills:cough:myalgia:running_nose	0.02000	0.00010	0.01000	0.02118140922626337
cov	age[10_19]:chills:cough:myalgia:running_nose	0.02000	0.09000	0.03500	0.4244447147597037
cov	age[10_19]:chills:cough:myalgia:running_nose	0.04000	0.03000	0.01000	0.1325062991096385
cov	age[10_19]:chills:cough:myalgia:running_nose	0.02000	0.03000	0.07000	-0.04535745879329338
cov	age[10_19]:chills:cough:myalgia:running_nose	0.06000	0.06000	0.07000	-0.035125747972732414
cov	age[10_19]:chills:cough:myalgia:running_nose	0.04000	0.06000	0.01000	0.1600879909888639
cov	age[10_19]:chills:cough:myalgia:running_nose	0.06000	0.06000	0.01000	0.30300456693235933
cov	age[10_19]:chills:cough:myalgia:running_nose	0.02000	0.00010	0.07000	0.053348624641873676
cov	age[10_19]:chills:cough:myalgia:running_nose	0.04000	0.06000	0.03500	-0.13366087396632023
cov	age[10_19]:chills:cough:myalgia:running_nose	0.06000	0.12000	0.07000	0.002202655128278923
cov	age[10_19]:chills:cough:myalgia:running_nose	0.06000	0.00010	0.07000	0.26541628944484214
cov	age[10_19]:chills:cough:myalgia:running_nose	0.04000	0.09000	0.03500	-0.14710857748721234
cov	age[10_19]:chills:cough:myalgia:running_nose	0.04000	0.00010	0.01000	0.3329738886145581
cov	age[10_19]:chills:cough:myalgia:running_nose	0.04000	0.00010	0.03500	0.5402515877329233
cov	age[10_19]:chills:cough:myalgia:running_nose	0.02000	0.03000	0.01000	0.3712509682259233
cov	age[10_19]:chills:cough:myalgia:running_nose	0.02000	0.12000	0.07000	-0.07621926469348261
cov	age[10_19]:chills:cough:myalgia:running_nose	0.06000	0.09000	0.07000	-0.00066099135059405
cov	age[10_19]:chills:cough:myalgia:running_nose	0.04000	0.00010	0.07000	-0.025807983228828563
cov	age[10_19]:chills:cough:myalgia:running_nose	0.06000	0.00010	0.01000	0.2607519423480141
cov	age[10_19]:chills:cough:myalgia:running_nose	0.06000	0.09000	0.01000	0.43777895255173255
cov	age[10_19]:chills:cough:myalgia:running_nose	0.04000	0.12000	0.07000	-0.14824935580018025
cov	age[10_19]:chills:cough:myalgia:running_nose	0.06000	0.03000	0.07000	-0.29945111864693136
cov	age[10_19]:chills:cough:myalgia:running_nose	0.04000	0.09000	0.01000	0.17652286335952302
cov	age[10_19]:chills:cough:myalgia:running_nose	0.06000	0.06000	0.03500	0.18315396889845167
cov	age[10_19]:chills:cough:myalgia:running_nose	0.02000	0.09000	0.01000	0.11951972631810107
cov	age[10_19]:chills:cough:myalgia:running_nose	0.02000	0.09000	0.07000	0.13340649207362307
cov	age[10_19]:chills:cough:myalgia:sob	0.04000	0.12000	0.03500	0.07092836169046497
cov	age[10_19]:chills:cough:myalgia:sob	0.02000	0.03000	0.03500	-0.2470663791592872
cov	age[10_19]:chills:cough:myalgia:sob	0.04000	0.03000	0.07000	0.048077586842405366
cov	age[10_19]:chills:cough:myalgia:sob	0.04000	0.03000	0.03500	0.1296969791621502
cov	age[10_19]:chills:cough:myalgia:sob	0.02000	0.06000	0.01000	0.33888521140753963
cov	age[10_19]:chills:cough:myalgia:sob	0.02000	0.06000	0.07000	-0.122946146845392
cov	age[10_19]:chills:cough:myalgia:sob	0.06000	0.03000	0.03500	0.2634920333749845
cov	age[10_19]:chills:cough:myalgia:sob	0.02000	0.12000	0.03500	-0.08699822291190408
cov	age[10_19]:chills:cough:myalgia:sob	0.06000	0.09000	0.03500	-0.3199713688441606
cov	age[10_19]:chills:cough:myalgia:sob	0.04000	0.12000	0.01000	0.2850227809584682
cov	age[10_19]:chills:cough:myalgia:sob	0.06000	0.00010	0.03500	0.26705236791539855
cov	age[10_19]:chills:cough:myalgia:sob	0.06000	0.12000	0.03500	0.20819410545829298
cov	age[10_19]:chills:cough:myalgia:sob	0.04000	0.06000	0.07000	-0.3558831861968211
cov	age[10_19]:chills:cough:myalgia:sob	0.06000	0.12000	0.01000	0.18797025119579677
cov	age[10_19]:chills:cough:myalgia:sob	0.02000	0.06000	0.03500	-0.07926505599510172
cov	age[10_19]:chills:cough:myalgia:sob	0.04000	0.09000	0.07000	-0.0791602116730703
cov	age[10_19]:chills:cough:myalgia:sob	0.06000	0.03000	0.01000	0.1515557781496963
cov	age[10_19]:chills:cough:myalgia:sob	0.02000	0.12000	0.01000	0.050177204027421915
cov	age[10_19]:chills:cough:myalgia:sob	0.02000	0.00010	0.03500	-0.03781691160209412
cov	age[10_19]:chills:cough:myalgia:sob	0.02000	0.00010	0.01000	0.055241291641634244
cov	age[10_19]:chills:cough:myalgia:sob	0.02000	0.09000	0.03500	0.4468427934360069
cov	age[10_19]:chills:cough:myalgia:sob	0.04000	0.03000	0.01000	0.36142441865833885
cov	age[10_19]:chills:cough:myalgia:sob	0.02000	0.03000	0.07000	0.1259731127257064
cov	age[10_19]:chills:cough:myalgia:sob	0.06000	0.06000	0.07000	-0.19268736596671843
cov	age[10_19]:chills:cough:myalgia:sob	0.04000	0.06000	0.01000	-0.38765444194233095
cov	age[10_19]:chills:cough:myalgia:sob	0.06000	0.06000	0.01000	0.14830586074041613
cov	age[10_19]:chills:cough:myalgia:sob	0.02000	0.00010	0.07000	0.08293398026580626
cov	age[10_19]:chills:cough:myalgia:sob	0.04000	0.06000	0.03500	0.005546789935975137
cov	age[10_19]:chills:cough:myalgia:sob	0.06000	0.12000	0.07000	-0.16725848970702936
cov	age[10_19]:chills:cough:myalgia:sob	0.06000	0.00010	0.07000	-0.2778111783824919
cov	age[10_19]:chills:cough:myalgia:sob	0.04000	0.09000	0.03500	-0.23515994077607594
cov	age[10_19]:chills:cough:myalgia:sob	0.04000	0.00010	0.01000	0.029810426967108512
cov	age[10_19]:chills:cough:myalgia:sob	0.04000	0.00010	0.03500	0.2429378725505521
cov	age[10_19]:chills:cough:myalgia:sob	0.02000	0.03000	0.01000	0.38325038712583637
cov	age[10_19]:chills:cough:myalgia:sob	0.02000	0.12000	0.07000	0.07181241865119213
cov	age[10_19]:chills:cough:myalgia:sob	0.06000	0.09000	0.07000	0.05854100245735155
cov	age[10_19]:chills:cough:myalgia:sob	0.04000	0.00010	0.07000	-0.19894642623141334
cov	age[10_19]:chills:cough:myalgia:sob	0.06000	0.00010	0.01000	0.08287699067550408
cov	age[10_19]:chills:cough:myalgia:sob	0.06000	0.09000	0.01000	-0.17169898100130893
cov	age[10_19]:chills:cough:myalgia:sob	0.04000	0.12000	0.07000	0.15174681067789347
cov	age[10_19]:chills:cough:myalgia:sob	0.06000	0.03000	0.07000	-0.18388507231751658
cov	age[10_19]:chills:cough:myalgia:sob	0.04000	0.09000	0.01000	0.19509427753360967
cov	age[10_19]:chills:cough:myalgia:sob	0.06000	0.06000	0.03500	0.1711577364381943
cov	age[10_19]:chills:cough:myalgia:sob	0.02000	0.09000	0.01000	0.15306097344998026
cov	age[10_19]:chills:cough:myalgia:sob	0.02000	0.09000	0.07000	-0.010462640341531536
cov	age[10_19]:chills:cough:myalgia:sore_throat	0.04000	0.12000	0.03500	-0.09806399873868607
cov	age[10_19]:chills:cough:myalgia:sore_throat	0.02000	0.03000	0.03500	-0.19443220450275064
cov	age[10_19]:chills:cough:myalgia:sore_throat	0.04000	0.03000	0.07000	0.38304195114198497
cov	age[10_19]:chills:cough:myalgia:sore_throat	0.04000	0.03000	0.03500	0.006043820936299272
cov	age[10_19]:chills:cough:myalgia:sore_throat	0.02000	0.06000	0.01000	0.10619366966830776
cov	age[10_19]:chills:cough:myalgia:sore_throat	0.02000	0.06000	0.07000	-0.22275285462651176
cov	age[10_19]:chills:cough:myalgia:sore_throat	0.06000	0.03000	0.03500	-0.10318678978909791
cov	age[10_19]:chills:cough:myalgia:sore_throat	0.02000	0.12000	0.03500	0.23799902977246956
cov	age[10_19]:chills:cough:myalgia:sore_throat	0.06000	0.09000	0.03500	-0.15495439400544667
cov	age[10_19]:chills:cough:myalgia:sore_throat	0.04000	0.12000	0.01000	0.06221053856625099
cov	age[10_19]:chills:cough:myalgia:sore_throat	0.06000	0.00010	0.03500	0.12135103666511597
cov	age[10_19]:chills:cough:myalgia:sore_throat	0.06000	0.12000	0.03500	0.04011104582724097
cov	age[10_19]:chills:cough:myalgia:sore_throat	0.04000	0.06000	0.07000	-0.12431540549679738
cov	age[10_19]:chills:cough:myalgia:sore_throat	0.06000	0.12000	0.01000	0.24478098975744775
cov	age[10_19]:chills:cough:myalgia:sore_throat	0.02000	0.06000	0.03500	0.11032627270461587
cov	age[10_19]:chills:cough:myalgia:sore_throat	0.04000	0.09000	0.07000	-0.30611120481793597
cov	age[10_19]:chills:cough:myalgia:sore_throat	0.06000	0.03000	0.01000	0.49673970013324953
cov	age[10_19]:chills:cough:myalgia:sore_throat	0.02000	0.12000	0.01000	0.18202333259530293
cov	age[10_19]:chills:cough:myalgia:sore_throat	0.02000	0.00010	0.03500	-0.07714460918030677
cov	age[10_19]:chills:cough:myalgia:sore_throat	0.02000	0.00010	0.01000	0.0027375917182822793
cov	age[10_19]:chills:cough:myalgia:sore_throat	0.02000	0.09000	0.03500	0.11952266724317558
cov	age[10_19]:chills:cough:myalgia:sore_throat	0.04000	0.03000	0.01000	-0.6855019694588944
cov	age[10_19]:chills:cough:myalgia:sore_throat	0.02000	0.03000	0.07000	0.02792752913708202
cov	age[10_19]:chills:cough:myalgia:sore_throat	0.06000	0.06000	0.07000	0.34545909404076186
cov	age[10_19]:chills:cough:myalgia:sore_throat	0.04000	0.06000	0.01000	-0.606566885590441
cov	age[10_19]:chills:cough:myalgia:sore_throat	0.06000	0.06000	0.01000	-0.4405381762258894
cov	age[10_19]:chills:cough:myalgia:sore_throat	0.02000	0.00010	0.07000	-0.2763461209075927
cov	age[10_19]:chills:cough:myalgia:sore_throat	0.04000	0.06000	0.03500	0.5144973948678798
cov	age[10_19]:chills:cough:myalgia:sore_throat	0.06000	0.12000	0.07000	-0.09094627949415038
cov	age[10_19]:chills:cough:myalgia:sore_throat	0.06000	0.00010	0.07000	0.3093561130537646
cov	age[10_19]:chills:cough:myalgia:sore_throat	0.04000	0.09000	0.03500	-0.8323461994593271
cov	age[10_19]:chills:cough:myalgia:sore_throat	0.04000	0.00010	0.01000	0.17667738372215022
cov	age[10_19]:chills:cough:myalgia:sore_throat	0.04000	0.00010	0.03500	0.1175052816442778
cov	age[10_19]:chills:cough:myalgia:sore_throat	0.02000	0.03000	0.01000	-0.31120908598539054
cov	age[10_19]:chills:cough:myalgia:sore_throat	0.02000	0.12000	0.07000	-0.05949562092204476
cov	age[10_19]:chills:cough:myalgia:sore_throat	0.06000	0.09000	0.07000	0.21699002928464295
cov	age[10_19]:chills:cough:myalgia:sore_throat	0.04000	0.00010	0.07000	0.0790175117676595
cov	age[10_19]:chills:cough:myalgia:sore_throat	0.06000	0.00010	0.01000	0.2563381185692885
cov	age[10_19]:chills:cough:myalgia:sore_throat	0.06000	0.09000	0.01000	-0.21655007830984002
cov	age[10_19]:chills:cough:myalgia:sore_throat	0.04000	0.12000	0.07000	-0.2879403044122346
cov	age[10_19]:chills:cough:myalgia:sore_throat	0.06000	0.03000	0.07000	-0.2122591701101657
cov	age[10_19]:chills:cough:myalgia:sore_throat	0.04000	0.09000	0.01000	-0.40497556241248583
cov	age[10_19]:chills:cough:myalgia:sore_throat	0.06000	0.06000	0.03500	0.016776639138568132
cov	age[10_19]:chills:cough:myalgia:sore_throat	0.02000	0.09000	0.01000	-0.182676619603703
cov	age[10_19]:chills:cough:myalgia:sore_throat	0.02000	0.09000	0.07000	-0.025028035692071397
cov	age[10_19]:chills:cough:nauseavomit	0.04000	0.12000	0.03500	-0.17486073561582247
cov	age[10_19]:chills:cough:nauseavomit	0.02000	0.03000	0.03500	-0.12070378299230923
cov	age[10_19]:chills:cough:nauseavomit	0.04000	0.03000	0.07000	0.15022833721098466
cov	age[10_19]:chills:cough:nauseavomit	0.04000	0.03000	0.03500	0.4156764458818615
cov	age[10_19]:chills:cough:nauseavomit	0.02000	0.06000	0.01000	0.20482442326712966
cov	age[10_19]:chills:cough:nauseavomit	0.02000	0.06000	0.07000	0.30049035314587413
cov	age[10_19]:chills:cough:nauseavomit	0.06000	0.03000	0.03500	0.5094517158562873
cov	age[10_19]:chills:cough:nauseavomit	0.02000	0.12000	0.03500	-0.007850628306705344
cov	age[10_19]:chills:cough:nauseavomit	0.06000	0.09000	0.03500	-0.21416794160978483
cov	age[10_19]:chills:cough:nauseavomit	0.04000	0.12000	0.01000	-0.11462802395591017
cov	age[10_19]:chills:cough:nauseavomit	0.06000	0.00010	0.03500	0.33613733191501866
cov	age[10_19]:chills:cough:nauseavomit	0.06000	0.12000	0.03500	-0.011171435838060939
cov	age[10_19]:chills:cough:nauseavomit	0.04000	0.06000	0.07000	0.13039969490964667
cov	age[10_19]:chills:cough:nauseavomit	0.06000	0.12000	0.01000	-0.41613151015353583
cov	age[10_19]:chills:cough:nauseavomit	0.02000	0.06000	0.03500	-0.2954578785282459
cov	age[10_19]:chills:cough:nauseavomit	0.04000	0.09000	0.07000	0.022778296993671968
cov	age[10_19]:chills:cough:nauseavomit	0.06000	0.03000	0.01000	0.18174453412478556
cov	age[10_19]:chills:cough:nauseavomit	0.02000	0.12000	0.01000	-0.10118989594458569
cov	age[10_19]:chills:cough:nauseavomit	0.02000	0.00010	0.03500	0.05531752891255586
cov	age[10_19]:chills:cough:nauseavomit	0.02000	0.00010	0.01000	0.02296101488251485
cov	age[10_19]:chills:cough:nauseavomit	0.02000	0.09000	0.03500	-0.08289400049529924
cov	age[10_19]:chills:cough:nauseavomit	0.04000	0.03000	0.01000	0.29022204181186934
cov	age[10_19]:chills:cough:nauseavomit	0.02000	0.03000	0.07000	-0.24337633725903884
cov	age[10_19]:chills:cough:nauseavomit	0.06000	0.06000	0.07000	0.20891577893541063
cov	age[10_19]:chills:cough:nauseavomit	0.04000	0.06000	0.01000	-0.0007461038053370849
cov	age[10_19]:chills:cough:nauseavomit	0.06000	0.06000	0.01000	-0.37704599819908446
cov	age[10_19]:chills:cough:nauseavomit	0.02000	0.00010	0.07000	0.5973962265281635
cov	age[10_19]:chills:cough:nauseavomit	0.04000	0.06000	0.03500	0.04098865769357548
cov	age[10_19]:chills:cough:nauseavomit	0.06000	0.12000	0.07000	0.22085845971547852
cov	age[10_19]:chills:cough:nauseavomit	0.06000	0.00010	0.07000	0.05574649137051362
cov	age[10_19]:chills:cough:nauseavomit	0.04000	0.09000	0.03500	0.38503285095446355
cov	age[10_19]:chills:cough:nauseavomit	0.04000	0.00010	0.01000	0.003932974806816907
cov	age[10_19]:chills:cough:nauseavomit	0.04000	0.00010	0.03500	-0.19917905524726084
cov	age[10_19]:chills:cough:nauseavomit	0.02000	0.03000	0.01000	0.0637781016440823
cov	age[10_19]:chills:cough:nauseavomit	0.02000	0.12000	0.07000	0.1978166966087238
cov	age[10_19]:chills:cough:nauseavomit	0.06000	0.09000	0.07000	0.44095777690738125
cov	age[10_19]:chills:cough:nauseavomit	0.04000	0.00010	0.07000	-0.0029059869130788913
cov	age[10_19]:chills:cough:nauseavomit	0.06000	0.00010	0.01000	0.11370911556486567
cov	age[10_19]:chills:cough:nauseavomit	0.06000	0.09000	0.01000	-0.24478881716287995
cov	age[10_19]:chills:cough:nauseavomit	0.04000	0.12000	0.07000	-0.019329886411457244
cov	age[10_19]:chills:cough:nauseavomit	0.06000	0.03000	0.07000	0.040206507607119385
cov	age[10_19]:chills:cough:nauseavomit	0.04000	0.09000	0.01000	-0.22957012036722563
cov	age[10_19]:chills:cough:nauseavomit	0.06000	0.06000	0.03500	0.21181549457525864
cov	age[10_19]:chills:cough:nauseavomit	0.02000	0.09000	0.01000	-0.14909169005829495
cov	age[10_19]:chills:cough:nauseavomit	0.02000	0.09000	0.07000	0.4225625818918859
cov	age[10_19]:chills:cough:nauseavomit:running_nose	0.04000	0.12000	0.03500	-0.09353417219796775
cov	age[10_19]:chills:cough:nauseavomit:running_nose	0.02000	0.03000	0.03500	-0.44447068625829345
cov	age[10_19]:chills:cough:nauseavomit:running_nose	0.04000	0.03000	0.07000	0.2886741855456909
cov	age[10_19]:chills:cough:nauseavomit:running_nose	0.04000	0.03000	0.03500	-0.3636241262445507
cov	age[10_19]:chills:cough:nauseavomit:running_nose	0.02000	0.06000	0.01000	-0.3081283778900224
cov	age[10_19]:chills:cough:nauseavomit:running_nose	0.02000	0.06000	0.07000	0.39442547642657705
cov	age[10_19]:chills:cough:nauseavomit:running_nose	0.06000	0.03000	0.03500	-0.5640536547910078
cov	age[10_19]:chills:cough:nauseavomit:running_nose	0.02000	0.12000	0.03500	0.09419494176885372
cov	age[10_19]:chills:cough:nauseavomit:running_nose	0.06000	0.09000	0.03500	0.3065277805714428
cov	age[10_19]:chills:cough:nauseavomit:running_nose	0.04000	0.12000	0.01000	-0.16446262610433898
cov	age[10_19]:chills:cough:nauseavomit:running_nose	0.06000	0.00010	0.03500	-0.32503370641849294
cov	age[10_19]:chills:cough:nauseavomit:running_nose	0.06000	0.12000	0.03500	-0.15135391298980969
cov	age[10_19]:chills:cough:nauseavomit:running_nose	0.04000	0.06000	0.07000	0.06613145678881867
cov	age[10_19]:chills:cough:nauseavomit:running_nose	0.06000	0.12000	0.01000	0.14969521677781347
cov	age[10_19]:chills:cough:nauseavomit:running_nose	0.02000	0.06000	0.03500	0.07256855060378588
cov	age[10_19]:chills:cough:nauseavomit:running_nose	0.04000	0.09000	0.07000	-0.21462584855218989
cov	age[10_19]:chills:cough:nauseavomit:running_nose	0.06000	0.03000	0.01000	-0.0801323077517033
cov	age[10_19]:chills:cough:nauseavomit:running_nose	0.02000	0.12000	0.01000	-0.2758332573700374
cov	age[10_19]:chills:cough:nauseavomit:running_nose	0.02000	0.00010	0.03500	0.10640168982665016
cov	age[10_19]:chills:cough:nauseavomit:running_nose	0.02000	0.00010	0.01000	-0.09231515160145562
cov	age[10_19]:chills:cough:nauseavomit:running_nose	0.02000	0.09000	0.03500	0.28969956001730707
cov	age[10_19]:chills:cough:nauseavomit:running_nose	0.04000	0.03000	0.01000	0.2690912842529523
cov	age[10_19]:chills:cough:nauseavomit:running_nose	0.02000	0.03000	0.07000	0.32611493214826215
cov	age[10_19]:chills:cough:nauseavomit:running_nose	0.06000	0.06000	0.07000	-0.14707433650716148
cov	age[10_19]:chills:cough:nauseavomit:running_nose	0.04000	0.06000	0.01000	-0.0996869087521981
cov	age[10_19]:chills:cough:nauseavomit:running_nose	0.06000	0.06000	0.01000	0.02847675458064454
cov	age[10_19]:chills:cough:nauseavomit:running_nose	0.02000	0.00010	0.07000	-0.025405417647889044
cov	age[10_19]:chills:cough:nauseavomit:running_nose	0.04000	0.06000	0.03500	-0.03427259807707602
cov	age[10_19]:chills:cough:nauseavomit:running_nose	0.06000	0.12000	0.07000	-0.1656179191217337
cov	age[10_19]:chills:cough:nauseavomit:running_nose	0.06000	0.00010	0.07000	-0.30247508755807534
cov	age[10_19]:chills:cough:nauseavomit:running_nose	0.04000	0.09000	0.03500	-0.03808961298759106
cov	age[10_19]:chills:cough:nauseavomit:running_nose	0.04000	0.00010	0.01000	0.04621490714557397
cov	age[10_19]:chills:cough:nauseavomit:running_nose	0.04000	0.00010	0.03500	-0.004744689158713977
cov	age[10_19]:chills:cough:nauseavomit:running_nose	0.02000	0.03000	0.01000	0.09336215435105291
cov	age[10_19]:chills:cough:nauseavomit:running_nose	0.02000	0.12000	0.07000	0.33790953521703515
cov	age[10_19]:chills:cough:nauseavomit:running_nose	0.06000	0.09000	0.07000	-0.134387236072644
cov	age[10_19]:chills:cough:nauseavomit:running_nose	0.04000	0.00010	0.07000	0.37960720809815823
cov	age[10_19]:chills:cough:nauseavomit:running_nose	0.06000	0.00010	0.01000	0.05187076103519374
cov	age[10_19]:chills:cough:nauseavomit:running_nose	0.06000	0.09000	0.01000	-0.10090792739523834
cov	age[10_19]:chills:cough:nauseavomit:running_nose	0.04000	0.12000	0.07000	-0.2948851983100589
cov	age[10_19]:chills:cough:nauseavomit:running_nose	0.06000	0.03000	0.07000	-0.27994887967248205
cov	age[10_19]:chills:cough:nauseavomit:running_nose	0.04000	0.09000	0.01000	-0.02899256818061702
cov	age[10_19]:chills:cough:nauseavomit:running_nose	0.06000	0.06000	0.03500	0.09063497689404458
cov	age[10_19]:chills:cough:nauseavomit:running_nose	0.02000	0.09000	0.01000	-0.2758456725873122
cov	age[10_19]:chills:cough:nauseavomit:running_nose	0.02000	0.09000	0.07000	0.29459055332750467
cov	age[10_19]:chills:cough:nauseavomit:sob	0.04000	0.12000	0.03500	0.05491405285048669
cov	age[10_19]:chills:cough:nauseavomit:sob	0.02000	0.03000	0.03500	0.2665467201425
cov	age[10_19]:chills:cough:nauseavomit:sob	0.04000	0.03000	0.07000	0.009720603711556823
cov	age[10_19]:chills:cough:nauseavomit:sob	0.04000	0.03000	0.03500	0.11825007664389683
cov	age[10_19]:chills:cough:nauseavomit:sob	0.02000	0.06000	0.01000	-0.07971999038863033
cov	age[10_19]:chills:cough:nauseavomit:sob	0.02000	0.06000	0.07000	-0.006859906195019208
cov	age[10_19]:chills:cough:nauseavomit:sob	0.06000	0.03000	0.03500	0.13646578412752727
cov	age[10_19]:chills:cough:nauseavomit:sob	0.02000	0.12000	0.03500	-0.17898552585271316
cov	age[10_19]:chills:cough:nauseavomit:sob	0.06000	0.09000	0.03500	-0.0501714673441355
cov	age[10_19]:chills:cough:nauseavomit:sob	0.04000	0.12000	0.01000	0.17189670157498102
cov	age[10_19]:chills:cough:nauseavomit:sob	0.06000	0.00010	0.03500	0.05976766418186515
cov	age[10_19]:chills:cough:nauseavomit:sob	0.06000	0.12000	0.03500	0.1382015083757054
cov	age[10_19]:chills:cough:nauseavomit:sob	0.04000	0.06000	0.07000	0.007390650424736942
cov	age[10_19]:chills:cough:nauseavomit:sob	0.06000	0.12000	0.01000	0.05225044351942977
cov	age[10_19]:chills:cough:nauseavomit:sob	0.02000	0.06000	0.03500	-0.005526008915712463
cov	age[10_19]:chills:cough:nauseavomit:sob	0.04000	0.09000	0.07000	0.2765365579269078
cov	age[10_19]:chills:cough:nauseavomit:sob	0.06000	0.03000	0.01000	-0.041592075528069546
cov	age[10_19]:chills:cough:nauseavomit:sob	0.02000	0.12000	0.01000	-0.07701553027135004
cov	age[10_19]:chills:cough:nauseavomit:sob	0.02000	0.00010	0.03500	0.26353611984083297
cov	age[10_19]:chills:cough:nauseavomit:sob	0.02000	0.00010	0.01000	-0.10781909430979754
cov	age[10_19]:chills:cough:nauseavomit:sob	0.02000	0.09000	0.03500	0.15116967539846035
cov	age[10_19]:chills:cough:nauseavomit:sob	0.04000	0.03000	0.01000	0.22703935239158707
cov	age[10_19]:chills:cough:nauseavomit:sob	0.02000	0.03000	0.07000	0.18225261832656003
cov	age[10_19]:chills:cough:nauseavomit:sob	0.06000	0.06000	0.07000	-0.03723449161649697
cov	age[10_19]:chills:cough:nauseavomit:sob	0.04000	0.06000	0.01000	0.024785713107445855
cov	age[10_19]:chills:cough:nauseavomit:sob	0.06000	0.06000	0.01000	0.4934842494355397
cov	age[10_19]:chills:cough:nauseavomit:sob	0.02000	0.00010	0.07000	0.17602419331714392
cov	age[10_19]:chills:cough:nauseavomit:sob	0.04000	0.06000	0.03500	0.3025413564591768
cov	age[10_19]:chills:cough:nauseavomit:sob	0.06000	0.12000	0.07000	-0.3099670278194676
cov	age[10_19]:chills:cough:nauseavomit:sob	0.06000	0.00010	0.07000	0.03520370341557227
cov	age[10_19]:chills:cough:nauseavomit:sob	0.04000	0.09000	0.03500	-0.0359170972806038
cov	age[10_19]:chills:cough:nauseavomit:sob	0.04000	0.00010	0.01000	0.007976871812053785
cov	age[10_19]:chills:cough:nauseavomit:sob	0.04000	0.00010	0.03500	0.111622695592446
cov	age[10_19]:chills:cough:nauseavomit:sob	0.02000	0.03000	0.01000	0.15496553583788233
cov	age[10_19]:chills:cough:nauseavomit:sob	0.02000	0.12000	0.07000	0.16883507590165628
cov	age[10_19]:chills:cough:nauseavomit:sob	0.06000	0.09000	0.07000	0.022613701007513736
cov	age[10_19]:chills:cough:nauseavomit:sob	0.04000	0.00010	0.07000	0.12436744459428639
cov	age[10_19]:chills:cough:nauseavomit:sob	0.06000	0.00010	0.01000	0.3374589033399489
cov	age[10_19]:chills:cough:nauseavomit:sob	0.06000	0.09000	0.01000	-0.17729729124103244
cov	age[10_19]:chills:cough:nauseavomit:sob	0.04000	0.12000	0.07000	0.3407330186427871
cov	age[10_19]:chills:cough:nauseavomit:sob	0.06000	0.03000	0.07000	0.19348158022825834
cov	age[10_19]:chills:cough:nauseavomit:sob	0.04000	0.09000	0.01000	0.40479133702802
cov	age[10_19]:chills:cough:nauseavomit:sob	0.06000	0.06000	0.03500	0.32606525531840214
cov	age[10_19]:chills:cough:nauseavomit:sob	0.02000	0.09000	0.01000	0.07032892913972424
cov	age[10_19]:chills:cough:nauseavomit:sob	0.02000	0.09000	0.07000	-0.008137316217038629
cov	age[10_19]:chills:cough:nauseavomit:sore_throat	0.04000	0.12000	0.03500	-0.29157966493834736
cov	age[10_19]:chills:cough:nauseavomit:sore_throat	0.02000	0.03000	0.03500	0.24770270545504275
cov	age[10_19]:chills:cough:nauseavomit:sore_throat	0.04000	0.03000	0.07000	-0.15710409524603158
cov	age[10_19]:chills:cough:nauseavomit:sore_throat	0.04000	0.03000	0.03500	-0.24432229364024
cov	age[10_19]:chills:cough:nauseavomit:sore_throat	0.02000	0.06000	0.01000	-0.18444922031610428
cov	age[10_19]:chills:cough:nauseavomit:sore_throat	0.02000	0.06000	0.07000	-0.12079777268482883
cov	age[10_19]:chills:cough:nauseavomit:sore_throat	0.06000	0.03000	0.03500	-0.18970522657528718
cov	age[10_19]:chills:cough:nauseavomit:sore_throat	0.02000	0.12000	0.03500	-0.10230618527443201
cov	age[10_19]:chills:cough:nauseavomit:sore_throat	0.06000	0.09000	0.03500	-0.14543381214140447
cov	age[10_19]:chills:cough:nauseavomit:sore_throat	0.04000	0.12000	0.01000	0.17320769418096527
cov	age[10_19]:chills:cough:nauseavomit:sore_throat	0.06000	0.00010	0.03500	0.017591976644859383
cov	age[10_19]:chills:cough:nauseavomit:sore_throat	0.06000	0.12000	0.03500	-0.043115437671665466
cov	age[10_19]:chills:cough:nauseavomit:sore_throat	0.04000	0.06000	0.07000	0.1537103633643716
cov	age[10_19]:chills:cough:nauseavomit:sore_throat	0.06000	0.12000	0.01000	-0.19881337098098317
cov	age[10_19]:chills:cough:nauseavomit:sore_throat	0.02000	0.06000	0.03500	-0.21311878128660655
cov	age[10_19]:chills:cough:nauseavomit:sore_throat	0.04000	0.09000	0.07000	0.0025480853483024445
cov	age[10_19]:chills:cough:nauseavomit:sore_throat	0.06000	0.03000	0.01000	-0.024277421790720444
cov	age[10_19]:chills:cough:nauseavomit:sore_throat	0.02000	0.12000	0.01000	0.22304399590019558
cov	age[10_19]:chills:cough:nauseavomit:sore_throat	0.02000	0.00010	0.03500	0.34381562950344063
cov	age[10_19]:chills:cough:nauseavomit:sore_throat	0.02000	0.00010	0.01000	0.03570036871197892
cov	age[10_19]:chills:cough:nauseavomit:sore_throat	0.02000	0.09000	0.03500	-0.2570999373302742
cov	age[10_19]:chills:cough:nauseavomit:sore_throat	0.04000	0.03000	0.01000	-0.10722996620275378
cov	age[10_19]:chills:cough:nauseavomit:sore_throat	0.02000	0.03000	0.07000	0.15338597716574726
cov	age[10_19]:chills:cough:nauseavomit:sore_throat	0.06000	0.06000	0.07000	0.1909254425311333
cov	age[10_19]:chills:cough:nauseavomit:sore_throat	0.04000	0.06000	0.01000	-0.20214287506593254
cov	age[10_19]:chills:cough:nauseavomit:sore_throat	0.06000	0.06000	0.01000	0.1298058848552055
cov	age[10_19]:chills:cough:nauseavomit:sore_throat	0.02000	0.00010	0.07000	-0.053795412051248444
cov	age[10_19]:chills:cough:nauseavomit:sore_throat	0.04000	0.06000	0.03500	-0.45090789100461776
cov	age[10_19]:chills:cough:nauseavomit:sore_throat	0.06000	0.12000	0.07000	0.07495633558236524
cov	age[10_19]:chills:cough:nauseavomit:sore_throat	0.06000	0.00010	0.07000	-0.2248226376231836
cov	age[10_19]:chills:cough:nauseavomit:sore_throat	0.04000	0.09000	0.03500	-0.27900010568155986
cov	age[10_19]:chills:cough:nauseavomit:sore_throat	0.04000	0.00010	0.01000	-0.001134652986510438
cov	age[10_19]:chills:cough:nauseavomit:sore_throat	0.04000	0.00010	0.03500	-0.18617458306167284
cov	age[10_19]:chills:cough:nauseavomit:sore_throat	0.02000	0.03000	0.01000	-0.0002889658774155723
cov	age[10_19]:chills:cough:nauseavomit:sore_throat	0.02000	0.12000	0.07000	-0.05399208101338736
cov	age[10_19]:chills:cough:nauseavomit:sore_throat	0.06000	0.09000	0.07000	-0.22346374531644506
cov	age[10_19]:chills:cough:nauseavomit:sore_throat	0.04000	0.00010	0.07000	-0.0020921526333273275
cov	age[10_19]:chills:cough:nauseavomit:sore_throat	0.06000	0.00010	0.01000	-0.22540723328638765
cov	age[10_19]:chills:cough:nauseavomit:sore_throat	0.06000	0.09000	0.01000	0.45393073572219617
cov	age[10_19]:chills:cough:nauseavomit:sore_throat	0.04000	0.12000	0.07000	-0.17077711189824304
cov	age[10_19]:chills:cough:nauseavomit:sore_throat	0.06000	0.03000	0.07000	-0.1944713499165988
cov	age[10_19]:chills:cough:nauseavomit:sore_throat	0.04000	0.09000	0.01000	-0.0652286411797775
cov	age[10_19]:chills:cough:nauseavomit:sore_throat	0.06000	0.06000	0.03500	-0.4266743011927079
cov	age[10_19]:chills:cough:nauseavomit:sore_throat	0.02000	0.09000	0.01000	0.10175476565299808
cov	age[10_19]:chills:cough:nauseavomit:sore_throat	0.02000	0.09000	0.07000	-0.0996911699439121
cov	age[10_19]:chills:cough:running_nose	0.04000	0.12000	0.03500	0.2439791276411931
cov	age[10_19]:chills:cough:running_nose	0.02000	0.03000	0.03500	0.08416962491478829
cov	age[10_19]:chills:cough:running_nose	0.04000	0.03000	0.07000	-0.5915039100929569
cov	age[10_19]:chills:cough:running_nose	0.04000	0.03000	0.03500	0.016373631319714914
cov	age[10_19]:chills:cough:running_nose	0.02000	0.06000	0.01000	0.5100235269146366
cov	age[10_19]:chills:cough:running_nose	0.02000	0.06000	0.07000	-0.10377923401225803
cov	age[10_19]:chills:cough:running_nose	0.06000	0.03000	0.03500	0.008278187230796506
cov	age[10_19]:chills:cough:running_nose	0.02000	0.12000	0.03500	0.30739022240857844
cov	age[10_19]:chills:cough:running_nose	0.06000	0.09000	0.03500	-0.08305426612945625
cov	age[10_19]:chills:cough:running_nose	0.04000	0.12000	0.01000	-0.13192474871071028
cov	age[10_19]:chills:cough:running_nose	0.06000	0.00010	0.03500	0.3785615895819838
cov	age[10_19]:chills:cough:running_nose	0.06000	0.12000	0.03500	0.4888858535822686
cov	age[10_19]:chills:cough:running_nose	0.04000	0.06000	0.07000	0.31079090040156193
cov	age[10_19]:chills:cough:running_nose	0.06000	0.12000	0.01000	-0.14974161295235133
cov	age[10_19]:chills:cough:running_nose	0.02000	0.06000	0.03500	-0.017445625546607165
cov	age[10_19]:chills:cough:running_nose	0.04000	0.09000	0.07000	0.37499210524553983
cov	age[10_19]:chills:cough:running_nose	0.06000	0.03000	0.01000	-0.23830024785256443
cov	age[10_19]:chills:cough:running_nose	0.02000	0.12000	0.01000	-0.6766016483982428
cov	age[10_19]:chills:cough:running_nose	0.02000	0.00010	0.03500	0.33512310013339025
cov	age[10_19]:chills:cough:running_nose	0.02000	0.00010	0.01000	-0.09674198209615267
cov	age[10_19]:chills:cough:running_nose	0.02000	0.09000	0.03500	0.2590543346613829
cov	age[10_19]:chills:cough:running_nose	0.04000	0.03000	0.01000	0.5045335739322812
cov	age[10_19]:chills:cough:running_nose	0.02000	0.03000	0.07000	0.43201623516721516
cov	age[10_19]:chills:cough:running_nose	0.06000	0.06000	0.07000	0.15038073072336486
cov	age[10_19]:chills:cough:running_nose	0.04000	0.06000	0.01000	-0.5559931602721225
cov	age[10_19]:chills:cough:running_nose	0.06000	0.06000	0.01000	0.3890698650741929
cov	age[10_19]:chills:cough:running_nose	0.02000	0.00010	0.07000	0.062133193154253065
cov	age[10_19]:chills:cough:running_nose	0.04000	0.06000	0.03500	0.40674043469669696
cov	age[10_19]:chills:cough:running_nose	0.06000	0.12000	0.07000	0.5276667342777032
cov	age[10_19]:chills:cough:running_nose	0.06000	0.00010	0.07000	0.5244180285371903
cov	age[10_19]:chills:cough:running_nose	0.04000	0.09000	0.03500	-0.06244970759602607
cov	age[10_19]:chills:cough:running_nose	0.04000	0.00010	0.01000	0.06913475649369184
cov	age[10_19]:chills:cough:running_nose	0.04000	0.00010	0.03500	-0.15386037518030746
cov	age[10_19]:chills:cough:running_nose	0.02000	0.03000	0.01000	0.4281233812908067
cov	age[10_19]:chills:cough:running_nose	0.02000	0.12000	0.07000	0.4722412421254053
cov	age[10_19]:chills:cough:running_nose	0.06000	0.09000	0.07000	-0.19033239842949584
cov	age[10_19]:chills:cough:running_nose	0.04000	0.00010	0.07000	0.42371309054778905
cov	age[10_19]:chills:cough:running_nose	0.06000	0.00010	0.01000	0.2499511346523186
cov	age[10_19]:chills:cough:running_nose	0.06000	0.09000	0.01000	0.7651694570278694
cov	age[10_19]:chills:cough:running_nose	0.04000	0.12000	0.07000	0.0326646568757926
cov	age[10_19]:chills:cough:running_nose	0.06000	0.03000	0.07000	-0.3037845376670975
cov	age[10_19]:chills:cough:running_nose	0.04000	0.09000	0.01000	0.6040075833735168
cov	age[10_19]:chills:cough:running_nose	0.06000	0.06000	0.03500	0.31592282817736267
cov	age[10_19]:chills:cough:running_nose	0.02000	0.09000	0.01000	-0.2050400841365486
cov	age[10_19]:chills:cough:running_nose	0.02000	0.09000	0.07000	-0.020303961104013068
cov	age[10_19]:chills:cough:running_nose:sob	0.04000	0.12000	0.03500	-0.18818439762842715
cov	age[10_19]:chills:cough:running_nose:sob	0.02000	0.03000	0.03500	-0.1781330347007217
cov	age[10_19]:chills:cough:running_nose:sob	0.04000	0.03000	0.07000	0.16397210641293966
cov	age[10_19]:chills:cough:running_nose:sob	0.04000	0.03000	0.03500	-0.01387022059598368
cov	age[10_19]:chills:cough:running_nose:sob	0.02000	0.06000	0.01000	0.18252232515438763
cov	age[10_19]:chills:cough:running_nose:sob	0.02000	0.06000	0.07000	0.12192684175601802
cov	age[10_19]:chills:cough:running_nose:sob	0.06000	0.03000	0.03500	0.17370892119197917
cov	age[10_19]:chills:cough:running_nose:sob	0.02000	0.12000	0.03500	-0.2283184182329289
cov	age[10_19]:chills:cough:running_nose:sob	0.06000	0.09000	0.03500	0.17816239326614008
cov	age[10_19]:chills:cough:running_nose:sob	0.04000	0.12000	0.01000	0.3100030848575908
cov	age[10_19]:chills:cough:running_nose:sob	0.06000	0.00010	0.03500	0.25279081934145925
cov	age[10_19]:chills:cough:running_nose:sob	0.06000	0.12000	0.03500	0.06060262337893529
cov	age[10_19]:chills:cough:running_nose:sob	0.04000	0.06000	0.07000	-0.18390447948662533
cov	age[10_19]:chills:cough:running_nose:sob	0.06000	0.12000	0.01000	0.012044907083906271
cov	age[10_19]:chills:cough:running_nose:sob	0.02000	0.06000	0.03500	0.39075878886348475
cov	age[10_19]:chills:cough:running_nose:sob	0.04000	0.09000	0.07000	0.5125995880002123
cov	age[10_19]:chills:cough:running_nose:sob	0.06000	0.03000	0.01000	0.09848202119478235
cov	age[10_19]:chills:cough:running_nose:sob	0.02000	0.12000	0.01000	0.054039213305982776
cov	age[10_19]:chills:cough:running_nose:sob	0.02000	0.00010	0.03500	0.18118977697391783
cov	age[10_19]:chills:cough:running_nose:sob	0.02000	0.00010	0.01000	0.1566129504636356
cov	age[10_19]:chills:cough:running_nose:sob	0.02000	0.09000	0.03500	-0.11403795928789066
cov	age[10_19]:chills:cough:running_nose:sob	0.04000	0.03000	0.01000	0.056237940780531355
cov	age[10_19]:chills:cough:running_nose:sob	0.02000	0.03000	0.07000	-0.11295945156154559
cov	age[10_19]:chills:cough:running_nose:sob	0.06000	0.06000	0.07000	0.24456669598947703
cov	age[10_19]:chills:cough:running_nose:sob	0.04000	0.06000	0.01000	0.08134577681332737
cov	age[10_19]:chills:cough:running_nose:sob	0.06000	0.06000	0.01000	-0.1429703206384786
cov	age[10_19]:chills:cough:running_nose:sob	0.02000	0.00010	0.07000	0.09829436786851427
cov	age[10_19]:chills:cough:running_nose:sob	0.04000	0.06000	0.03500	0.09965650588096488
cov	age[10_19]:chills:cough:running_nose:sob	0.06000	0.12000	0.07000	-0.01493010733939325
cov	age[10_19]:chills:cough:running_nose:sob	0.06000	0.00010	0.07000	-0.1277250552133443
cov	age[10_19]:chills:cough:running_nose:sob	0.04000	0.09000	0.03500	0.07297544285538111
cov	age[10_19]:chills:cough:running_nose:sob	0.04000	0.00010	0.01000	-0.0038308468962840276
cov	age[10_19]:chills:cough:running_nose:sob	0.04000	0.00010	0.03500	-0.046066323447326626
cov	age[10_19]:chills:cough:running_nose:sob	0.02000	0.03000	0.01000	-0.129149882586574
cov	age[10_19]:chills:cough:running_nose:sob	0.02000	0.12000	0.07000	0.2041875485352552
cov	age[10_19]:chills:cough:running_nose:sob	0.06000	0.09000	0.07000	0.06466720823740567
cov	age[10_19]:chills:cough:running_nose:sob	0.04000	0.00010	0.07000	0.2412391991540397
cov	age[10_19]:chills:cough:running_nose:sob	0.06000	0.00010	0.01000	0.15022188185283508
cov	age[10_19]:chills:cough:running_nose:sob	0.06000	0.09000	0.01000	0.07220868452265303
cov	age[10_19]:chills:cough:running_nose:sob	0.04000	0.12000	0.07000	0.2576554665583206
cov	age[10_19]:chills:cough:running_nose:sob	0.06000	0.03000	0.07000	-0.08242306992638272
cov	age[10_19]:chills:cough:running_nose:sob	0.04000	0.09000	0.01000	0.047088301972490976
cov	age[10_19]:chills:cough:running_nose:sob	0.06000	0.06000	0.03500	0.07088408780657436
cov	age[10_19]:chills:cough:running_nose:sob	0.02000	0.09000	0.01000	-0.05760913603807058
cov	age[10_19]:chills:cough:running_nose:sob	0.02000	0.09000	0.07000	-0.012988542378148251
cov	age[10_19]:chills:cough:running_nose:sore_throat	0.04000	0.12000	0.03500	-0.15614382162742396
cov	age[10_19]:chills:cough:running_nose:sore_throat	0.02000	0.03000	0.03500	0.3540285771870746
cov	age[10_19]:chills:cough:running_nose:sore_throat	0.04000	0.03000	0.07000	-0.512361616287359
cov	age[10_19]:chills:cough:running_nose:sore_throat	0.04000	0.03000	0.03500	0.08064453578955215
cov	age[10_19]:chills:cough:running_nose:sore_throat	0.02000	0.06000	0.01000	-0.34249668783054993
cov	age[10_19]:chills:cough:running_nose:sore_throat	0.02000	0.06000	0.07000	0.3524738784597828
cov	age[10_19]:chills:cough:running_nose:sore_throat	0.06000	0.03000	0.03500	-0.018928466145561325
cov	age[10_19]:chills:cough:running_nose:sore_throat	0.02000	0.12000	0.03500	-0.04857781708235656
cov	age[10_19]:chills:cough:running_nose:sore_throat	0.06000	0.09000	0.03500	-0.12358135315697436
cov	age[10_19]:chills:cough:running_nose:sore_throat	0.04000	0.12000	0.01000	-0.09228587193610376
cov	age[10_19]:chills:cough:running_nose:sore_throat	0.06000	0.00010	0.03500	0.1675055022851005
cov	age[10_19]:chills:cough:running_nose:sore_throat	0.06000	0.12000	0.03500	-0.000592347550891846
cov	age[10_19]:chills:cough:running_nose:sore_throat	0.04000	0.06000	0.07000	0.041270023187475885
cov	age[10_19]:chills:cough:running_nose:sore_throat	0.06000	0.12000	0.01000	0.06128037381485112
cov	age[10_19]:chills:cough:running_nose:sore_throat	0.02000	0.06000	0.03500	-0.08077745704737306
cov	age[10_19]:chills:cough:running_nose:sore_throat	0.04000	0.09000	0.07000	-0.029522960256754962
cov	age[10_19]:chills:cough:running_nose:sore_throat	0.06000	0.03000	0.01000	0.06876346098470437
cov	age[10_19]:chills:cough:running_nose:sore_throat	0.02000	0.12000	0.01000	-0.36924573684046286
cov	age[10_19]:chills:cough:running_nose:sore_throat	0.02000	0.00010	0.03500	0.1630070207147499
cov	age[10_19]:chills:cough:running_nose:sore_throat	0.02000	0.00010	0.01000	0.01846951746364462
cov	age[10_19]:chills:cough:running_nose:sore_throat	0.02000	0.09000	0.03500	-0.10855433599036067
cov	age[10_19]:chills:cough:running_nose:sore_throat	0.04000	0.03000	0.01000	-0.15882165714783203
cov	age[10_19]:chills:cough:running_nose:sore_throat	0.02000	0.03000	0.07000	0.318952235383752
cov	age[10_19]:chills:cough:running_nose:sore_throat	0.06000	0.06000	0.07000	-0.18534592291602367
cov	age[10_19]:chills:cough:running_nose:sore_throat	0.04000	0.06000	0.01000	0.3890227496018485
cov	age[10_19]:chills:cough:running_nose:sore_throat	0.06000	0.06000	0.01000	-0.30331328383873923
cov	age[10_19]:chills:cough:running_nose:sore_throat	0.02000	0.00010	0.07000	0.15954711396939633
cov	age[10_19]:chills:cough:running_nose:sore_throat	0.04000	0.06000	0.03500	0.1168256449065855
cov	age[10_19]:chills:cough:running_nose:sore_throat	0.06000	0.12000	0.07000	0.013751939792402726
cov	age[10_19]:chills:cough:running_nose:sore_throat	0.06000	0.00010	0.07000	0.08255717011901324
cov	age[10_19]:chills:cough:running_nose:sore_throat	0.04000	0.09000	0.03500	0.34555669332562966
cov	age[10_19]:chills:cough:running_nose:sore_throat	0.04000	0.00010	0.01000	-0.02333662237644572
cov	age[10_19]:chills:cough:running_nose:sore_throat	0.04000	0.00010	0.03500	0.002302614768043979
cov	age[10_19]:chills:cough:running_nose:sore_throat	0.02000	0.03000	0.01000	-0.1869602385579512
cov	age[10_19]:chills:cough:running_nose:sore_throat	0.02000	0.12000	0.07000	0.24405829024469688
cov	age[10_19]:chills:cough:running_nose:sore_throat	0.06000	0.09000	0.07000	-0.3719091550697157
cov	age[10_19]:chills:cough:running_nose:sore_throat	0.04000	0.00010	0.07000	0.03358539611878521
cov	age[10_19]:chills:cough:running_nose:sore_throat	0.06000	0.00010	0.01000	-0.12056672284183949
cov	age[10_19]:chills:cough:running_nose:sore_throat	0.06000	0.09000	0.01000	-0.37832904569159576
cov	age[10_19]:chills:cough:running_nose:sore_throat	0.04000	0.12000	0.07000	-0.15572174767709096
cov	age[10_19]:chills:cough:running_nose:sore_throat	0.06000	0.03000	0.07000	0.06855488504746646
cov	age[10_19]:chills:cough:running_nose:sore_throat	0.04000	0.09000	0.01000	0.3516960394386005
cov	age[10_19]:chills:cough:running_nose:sore_throat	0.06000	0.06000	0.03500	0.8876253228940385
cov	age[10_19]:chills:cough:running_nose:sore_throat	0.02000	0.09000	0.01000	0.0829453347697907
cov	age[10_19]:chills:cough:running_nose:sore_throat	0.02000	0.09000	0.07000	-0.05064815641512896
cov	age[10_19]:chills:cough:sob	0.04000	0.12000	0.03500	0.053971150120461255
cov	age[10_19]:chills:cough:sob	0.02000	0.03000	0.03500	0.11853909988373222
cov	age[10_19]:chills:cough:sob	0.04000	0.03000	0.07000	-0.10049585569814064
cov	age[10_19]:chills:cough:sob	0.04000	0.03000	0.03500	-0.18957632464422852
cov	age[10_19]:chills:cough:sob	0.02000	0.06000	0.01000	-0.14649576614738785
cov	age[10_19]:chills:cough:sob	0.02000	0.06000	0.07000	-0.004426346120551397
cov	age[10_19]:chills:cough:sob	0.06000	0.03000	0.03500	-0.37449315326597804
cov	age[10_19]:chills:cough:sob	0.02000	0.12000	0.03500	-0.035030314633187745
cov	age[10_19]:chills:cough:sob	0.06000	0.09000	0.03500	0.22542005640489443
cov	age[10_19]:chills:cough:sob	0.04000	0.12000	0.01000	-0.48262296036374536
cov	age[10_19]:chills:cough:sob	0.06000	0.00010	0.03500	-0.028201183510242638
cov	age[10_19]:chills:cough:sob	0.06000	0.12000	0.03500	-0.31460727851676346
cov	age[10_19]:chills:cough:sob	0.04000	0.06000	0.07000	0.14097754142150937
cov	age[10_19]:chills:cough:sob	0.06000	0.12000	0.01000	0.21490739712517112
cov	age[10_19]:chills:cough:sob	0.02000	0.06000	0.03500	0.37884687296256764
cov	age[10_19]:chills:cough:sob	0.04000	0.09000	0.07000	-0.23915456695163978
cov	age[10_19]:chills:cough:sob	0.06000	0.03000	0.01000	-0.30740449130959496
cov	age[10_19]:chills:cough:sob	0.02000	0.12000	0.01000	-0.03424535960733494
cov	age[10_19]:chills:cough:sob	0.02000	0.00010	0.03500	0.0266718841343027
cov	age[10_19]:chills:cough:sob	0.02000	0.00010	0.01000	0.43181750831130644
cov	age[10_19]:chills:cough:sob	0.02000	0.09000	0.03500	-0.25697579423748595
cov	age[10_19]:chills:cough:sob	0.04000	0.03000	0.01000	-0.11175920602984862
cov	age[10_19]:chills:cough:sob	0.02000	0.03000	0.07000	-0.050964664038655134
cov	age[10_19]:chills:cough:sob	0.06000	0.06000	0.07000	0.043133604453547955
cov	age[10_19]:chills:cough:sob	0.04000	0.06000	0.01000	0.01975583211388027
cov	age[10_19]:chills:cough:sob	0.06000	0.06000	0.01000	0.2607050670874509
cov	age[10_19]:chills:cough:sob	0.02000	0.00010	0.07000	0.18374728386552075
cov	age[10_19]:chills:cough:sob	0.04000	0.06000	0.03500	-0.14026574748366383
cov	age[10_19]:chills:cough:sob	0.06000	0.12000	0.07000	0.14590923431621236
cov	age[10_19]:chills:cough:sob	0.06000	0.00010	0.07000	0.0878434393149277
cov	age[10_19]:chills:cough:sob	0.04000	0.09000	0.03500	-0.13601386340027
cov	age[10_19]:chills:cough:sob	0.04000	0.00010	0.01000	-0.13668040065953418
cov	age[10_19]:chills:cough:sob	0.04000	0.00010	0.03500	0.40224701243387245
cov	age[10_19]:chills:cough:sob	0.02000	0.03000	0.01000	-0.1785726740878875
cov	age[10_19]:chills:cough:sob	0.02000	0.12000	0.07000	-0.002756560512571182
cov	age[10_19]:chills:cough:sob	0.06000	0.09000	0.07000	-0.3185592812163359
cov	age[10_19]:chills:cough:sob	0.04000	0.00010	0.07000	-0.09090084841227873
cov	age[10_19]:chills:cough:sob	0.06000	0.00010	0.01000	-0.3451782680047542
cov	age[10_19]:chills:cough:sob	0.06000	0.09000	0.01000	-0.23386783377608128
cov	age[10_19]:chills:cough:sob	0.04000	0.12000	0.07000	0.11953447148002527
cov	age[10_19]:chills:cough:sob	0.06000	0.03000	0.07000	0.3081249465085361
cov	age[10_19]:chills:cough:sob	0.04000	0.09000	0.01000	-0.18413196113571864
cov	age[10_19]:chills:cough:sob	0.06000	0.06000	0.03500	0.25834475011118924
cov	age[10_19]:chills:cough:sob	0.02000	0.09000	0.01000	-0.1705055055109935
cov	age[10_19]:chills:cough:sob	0.02000	0.09000	0.07000	0.12154092647525662
cov	age[10_19]:chills:cough:sob:sore_throat	0.04000	0.12000	0.03500	-0.4705954222287924
cov	age[10_19]:chills:cough:sob:sore_throat	0.02000	0.03000	0.03500	-0.049878170167062544
cov	age[10_19]:chills:cough:sob:sore_throat	0.04000	0.03000	0.07000	-0.03431656548528137
cov	age[10_19]:chills:cough:sob:sore_throat	0.04000	0.03000	0.03500	-0.5991431955963568
cov	age[10_19]:chills:cough:sob:sore_throat	0.02000	0.06000	0.01000	0.0261823291945083
cov	age[10_19]:chills:cough:sob:sore_throat	0.02000	0.06000	0.07000	-0.03553182042815935
cov	age[10_19]:chills:cough:sob:sore_throat	0.06000	0.03000	0.03500	-0.06836211231743897
cov	age[10_19]:chills:cough:sob:sore_throat	0.02000	0.12000	0.03500	0.25117894325414514
cov	age[10_19]:chills:cough:sob:sore_throat	0.06000	0.09000	0.03500	0.04158052460830329
cov	age[10_19]:chills:cough:sob:sore_throat	0.04000	0.12000	0.01000	0.10758108275268459
cov	age[10_19]:chills:cough:sob:sore_throat	0.06000	0.00010	0.03500	0.002717623513415706
cov	age[10_19]:chills:cough:sob:sore_throat	0.06000	0.12000	0.03500	-0.4292802230825557
cov	age[10_19]:chills:cough:sob:sore_throat	0.04000	0.06000	0.07000	0.06276773305641
cov	age[10_19]:chills:cough:sob:sore_throat	0.06000	0.12000	0.01000	-0.22652066165550788
cov	age[10_19]:chills:cough:sob:sore_throat	0.02000	0.06000	0.03500	0.2735026088463405
cov	age[10_19]:chills:cough:sob:sore_throat	0.04000	0.09000	0.07000	0.15078942254759636
cov	age[10_19]:chills:cough:sob:sore_throat	0.06000	0.03000	0.01000	-0.558105393003351
cov	age[10_19]:chills:cough:sob:sore_throat	0.02000	0.12000	0.01000	0.08780226575230164
cov	age[10_19]:chills:cough:sob:sore_throat	0.02000	0.00010	0.03500	-0.5036900409410233
cov	age[10_19]:chills:cough:sob:sore_throat	0.02000	0.00010	0.01000	0.16031436070394303
cov	age[10_19]:chills:cough:sob:sore_throat	0.02000	0.09000	0.03500	0.0661384814777446
cov	age[10_19]:chills:cough:sob:sore_throat	0.04000	0.03000	0.01000	0.05035654904842083
cov	age[10_19]:chills:cough:sob:sore_throat	0.02000	0.03000	0.07000	-0.05328204167981235
cov	age[10_19]:chills:cough:sob:sore_throat	0.06000	0.06000	0.07000	-0.23888253217182823
cov	age[10_19]:chills:cough:sob:sore_throat	0.04000	0.06000	0.01000	-0.5682026996766959
cov	age[10_19]:chills:cough:sob:sore_throat	0.06000	0.06000	0.01000	0.11129697322566168
cov	age[10_19]:chills:cough:sob:sore_throat	0.02000	0.00010	0.07000	0.057858166973742034
cov	age[10_19]:chills:cough:sob:sore_throat	0.04000	0.06000	0.03500	-0.0030340290507064366
cov	age[10_19]:chills:cough:sob:sore_throat	0.06000	0.12000	0.07000	-0.5820754548143348
cov	age[10_19]:chills:cough:sob:sore_throat	0.06000	0.00010	0.07000	-0.21167528892390786
cov	age[10_19]:chills:cough:sob:sore_throat	0.04000	0.09000	0.03500	-0.2863649018366419
cov	age[10_19]:chills:cough:sob:sore_throat	0.04000	0.00010	0.01000	0.21719931290616934
cov	age[10_19]:chills:cough:sob:sore_throat	0.04000	0.00010	0.03500	-0.5593378330171365
cov	age[10_19]:chills:cough:sob:sore_throat	0.02000	0.03000	0.01000	-0.19399870101365985
cov	age[10_19]:chills:cough:sob:sore_throat	0.02000	0.12000	0.07000	0.1393589712021941
cov	age[10_19]:chills:cough:sob:sore_throat	0.06000	0.09000	0.07000	-0.4299746126805389
cov	age[10_19]:chills:cough:sob:sore_throat	0.04000	0.00010	0.07000	-0.006955604796495081
cov	age[10_19]:chills:cough:sob:sore_throat	0.06000	0.00010	0.01000	-0.08023497656312693
cov	age[10_19]:chills:cough:sob:sore_throat	0.06000	0.09000	0.01000	0.054235145573010214
cov	age[10_19]:chills:cough:sob:sore_throat	0.04000	0.12000	0.07000	0.08714824810695748
cov	age[10_19]:chills:cough:sob:sore_throat	0.06000	0.03000	0.07000	-0.04986864326223823
cov	age[10_19]:chills:cough:sob:sore_throat	0.04000	0.09000	0.01000	0.43696763706986297
cov	age[10_19]:chills:cough:sob:sore_throat	0.06000	0.06000	0.03500	-0.37453729810092207
cov	age[10_19]:chills:cough:sob:sore_throat	0.02000	0.09000	0.01000	-0.13035991533662813
cov	age[10_19]:chills:cough:sob:sore_throat	0.02000	0.09000	0.07000	-0.08437674956200465
cov	age[10_19]:chills:cough:sore_throat	0.04000	0.12000	0.03500	-0.10201964296851428
cov	age[10_19]:chills:cough:sore_throat	0.02000	0.03000	0.03500	-0.18811689537146709
cov	age[10_19]:chills:cough:sore_throat	0.04000	0.03000	0.07000	0.04136490038188532
cov	age[10_19]:chills:cough:sore_throat	0.04000	0.03000	0.03500	-0.3301752424586326
cov	age[10_19]:chills:cough:sore_throat	0.02000	0.06000	0.01000	-0.19708253309581866
cov	age[10_19]:chills:cough:sore_throat	0.02000	0.06000	0.07000	0.12467290486951618
cov	age[10_19]:chills:cough:sore_throat	0.06000	0.03000	0.03500	-0.4059286836542126
cov	age[10_19]:chills:cough:sore_throat	0.02000	0.12000	0.03500	-0.18626775778377502
cov	age[10_19]:chills:cough:sore_throat	0.06000	0.09000	0.03500	-0.5030420030267656
cov	age[10_19]:chills:cough:sore_throat	0.04000	0.12000	0.01000	-0.1331319394646785
cov	age[10_19]:chills:cough:sore_throat	0.06000	0.00010	0.03500	-0.47828225741720576
cov	age[10_19]:chills:cough:sore_throat	0.06000	0.12000	0.03500	-0.13008896764067585
cov	age[10_19]:chills:cough:sore_throat	0.04000	0.06000	0.07000	-0.31297611456643526
cov	age[10_19]:chills:cough:sore_throat	0.06000	0.12000	0.01000	-0.8295048451430878
cov	age[10_19]:chills:cough:sore_throat	0.02000	0.06000	0.03500	0.06138814117386407
cov	age[10_19]:chills:cough:sore_throat	0.04000	0.09000	0.07000	-0.4677341408286932
cov	age[10_19]:chills:cough:sore_throat	0.06000	0.03000	0.01000	-0.22553518474281578
cov	age[10_19]:chills:cough:sore_throat	0.02000	0.12000	0.01000	0.17758449648101315
cov	age[10_19]:chills:cough:sore_throat	0.02000	0.00010	0.03500	-0.02590723624964061
cov	age[10_19]:chills:cough:sore_throat	0.02000	0.00010	0.01000	-0.5233721868059027
cov	age[10_19]:chills:cough:sore_throat	0.02000	0.09000	0.03500	0.21968929402511486
cov	age[10_19]:chills:cough:sore_throat	0.04000	0.03000	0.01000	-0.28057113314965076
cov	age[10_19]:chills:cough:sore_throat	0.02000	0.03000	0.07000	-0.020700470491808447
cov	age[10_19]:chills:cough:sore_throat	0.06000	0.06000	0.07000	-0.14930214902307898
cov	age[10_19]:chills:cough:sore_throat	0.04000	0.06000	0.01000	0.1811881694783119
cov	age[10_19]:chills:cough:sore_throat	0.06000	0.06000	0.01000	0.21224378025551613
cov	age[10_19]:chills:cough:sore_throat	0.02000	0.00010	0.07000	0.20374968453020675
cov	age[10_19]:chills:cough:sore_throat	0.04000	0.06000	0.03500	-0.27934787067522454
cov	age[10_19]:chills:cough:sore_throat	0.06000	0.12000	0.07000	-0.5043683474384819
cov	age[10_19]:chills:cough:sore_throat	0.06000	0.00010	0.07000	-0.3421696031259144
cov	age[10_19]:chills:cough:sore_throat	0.04000	0.09000	0.03500	0.23127095571957845
cov	age[10_19]:chills:cough:sore_throat	0.04000	0.00010	0.01000	-0.35118113129882417
cov	age[10_19]:chills:cough:sore_throat	0.04000	0.00010	0.03500	-0.12004866020905687
cov	age[10_19]:chills:cough:sore_throat	0.02000	0.03000	0.01000	-0.14984689415144703
cov	age[10_19]:chills:cough:sore_throat	0.02000	0.12000	0.07000	0.15124831265335445
cov	age[10_19]:chills:cough:sore_throat	0.06000	0.09000	0.07000	-0.45466173970633705
cov	age[10_19]:chills:cough:sore_throat	0.04000	0.00010	0.07000	-0.2568920560627302
cov	age[10_19]:chills:cough:sore_throat	0.06000	0.00010	0.01000	-0.20717712497016563
cov	age[10_19]:chills:cough:sore_throat	0.06000	0.09000	0.01000	0.4070615546462068
cov	age[10_19]:chills:cough:sore_throat	0.04000	0.12000	0.07000	0.25621186740352303
cov	age[10_19]:chills:cough:sore_throat	0.06000	0.03000	0.07000	0.31021305984902037
cov	age[10_19]:chills:cough:sore_throat	0.04000	0.09000	0.01000	0.0699964816769162
cov	age[10_19]:chills:cough:sore_throat	0.06000	0.06000	0.03500	0.014695412542890442
cov	age[10_19]:chills:cough:sore_throat	0.02000	0.09000	0.01000	-0.16955686825998847
cov	age[10_19]:chills:cough:sore_throat	0.02000	0.09000	0.07000	0.042812746927454785
cov	age[10_19]:chills:diarrhea	0.04000	0.12000	0.03500	0.3670818567854427
cov	age[10_19]:chills:diarrhea	0.02000	0.03000	0.03500	0.16504124248991572
cov	age[10_19]:chills:diarrhea	0.04000	0.03000	0.07000	0.5095451813133131
cov	age[10_19]:chills:diarrhea	0.04000	0.03000	0.03500	0.520608231227357
cov	age[10_19]:chills:diarrhea	0.02000	0.06000	0.01000	0.44041480296253216
cov	age[10_19]:chills:diarrhea	0.02000	0.06000	0.07000	0.8137625364737597
cov	age[10_19]:chills:diarrhea	0.06000	0.03000	0.03500	0.206488075021169
cov	age[10_19]:chills:diarrhea	0.02000	0.12000	0.03500	-0.17173971972559993
cov	age[10_19]:chills:diarrhea	0.06000	0.09000	0.03500	0.0988609394495094
cov	age[10_19]:chills:diarrhea	0.04000	0.12000	0.01000	0.11808415934826683
cov	age[10_19]:chills:diarrhea	0.06000	0.00010	0.03500	0.5709825581266768
cov	age[10_19]:chills:diarrhea	0.06000	0.12000	0.03500	0.20184115867682828
cov	age[10_19]:chills:diarrhea	0.04000	0.06000	0.07000	0.3230801850290023
cov	age[10_19]:chills:diarrhea	0.06000	0.12000	0.01000	0.22488927489249755
cov	age[10_19]:chills:diarrhea	0.02000	0.06000	0.03500	0.4024193097530642
cov	age[10_19]:chills:diarrhea	0.04000	0.09000	0.07000	0.001608093806098051
cov	age[10_19]:chills:diarrhea	0.06000	0.03000	0.01000	0.3796243191732664
cov	age[10_19]:chills:diarrhea	0.02000	0.12000	0.01000	0.024170396216940133
cov	age[10_19]:chills:diarrhea	0.02000	0.00010	0.03500	0.017198322318956457
cov	age[10_19]:chills:diarrhea	0.02000	0.00010	0.01000	-0.4447432595880229
cov	age[10_19]:chills:diarrhea	0.02000	0.09000	0.03500	0.36007654118885746
cov	age[10_19]:chills:diarrhea	0.04000	0.03000	0.01000	0.45615734846716977
cov	age[10_19]:chills:diarrhea	0.02000	0.03000	0.07000	0.4016758949027104
cov	age[10_19]:chills:diarrhea	0.06000	0.06000	0.07000	0.5125955425331687
cov	age[10_19]:chills:diarrhea	0.04000	0.06000	0.01000	-0.03625013884896256
cov	age[10_19]:chills:diarrhea	0.06000	0.06000	0.01000	0.4550382071450114
cov	age[10_19]:chills:diarrhea	0.02000	0.00010	0.07000	0.4969312654913605
cov	age[10_19]:chills:diarrhea	0.04000	0.06000	0.03500	0.5268194844797759
cov	age[10_19]:chills:diarrhea	0.06000	0.12000	0.07000	0.2667932481414852
cov	age[10_19]:chills:diarrhea	0.06000	0.00010	0.07000	0.4369148450128179
cov	age[10_19]:chills:diarrhea	0.04000	0.09000	0.03500	0.38539778697795707
cov	age[10_19]:chills:diarrhea	0.04000	0.00010	0.01000	0.47610831633781436
cov	age[10_19]:chills:diarrhea	0.04000	0.00010	0.03500	0.42493500018129116
cov	age[10_19]:chills:diarrhea	0.02000	0.03000	0.01000	0.23801229388817557
cov	age[10_19]:chills:diarrhea	0.02000	0.12000	0.07000	0.35554653330163394
cov	age[10_19]:chills:diarrhea	0.06000	0.09000	0.07000	0.3658641545045434
cov	age[10_19]:chills:diarrhea	0.04000	0.00010	0.07000	0.5922516270430487
cov	age[10_19]:chills:diarrhea	0.06000	0.00010	0.01000	-0.8438625274796389
cov	age[10_19]:chills:diarrhea	0.06000	0.09000	0.01000	0.37282251274373884
cov	age[10_19]:chills:diarrhea	0.04000	0.12000	0.07000	-0.050253938878126514
cov	age[10_19]:chills:diarrhea	0.06000	0.03000	0.07000	0.5640995405304541
cov	age[10_19]:chills:diarrhea	0.04000	0.09000	0.01000	-0.2010574991191059
cov	age[10_19]:chills:diarrhea	0.06000	0.06000	0.03500	0.2946989780127982
cov	age[10_19]:chills:diarrhea	0.02000	0.09000	0.01000	0.23072633837433829
cov	age[10_19]:chills:diarrhea	0.02000	0.09000	0.07000	0.2500300728565219
cov	age[10_19]:chills:diarrhea:fever	0.04000	0.12000	0.03500	-0.16850936873816078
cov	age[10_19]:chills:diarrhea:fever	0.02000	0.03000	0.03500	-0.018343431705204628
cov	age[10_19]:chills:diarrhea:fever	0.04000	0.03000	0.07000	0.3317286486166224
cov	age[10_19]:chills:diarrhea:fever	0.04000	0.03000	0.03500	0.08058866852794265
cov	age[10_19]:chills:diarrhea:fever	0.02000	0.06000	0.01000	0.09513177763618381
cov	age[10_19]:chills:diarrhea:fever	0.02000	0.06000	0.07000	0.09929634764392664
cov	age[10_19]:chills:diarrhea:fever	0.06000	0.03000	0.03500	-0.20400652299617347
cov	age[10_19]:chills:diarrhea:fever	0.02000	0.12000	0.03500	-0.0797449934397428
cov	age[10_19]:chills:diarrhea:fever	0.06000	0.09000	0.03500	0.28607407488512776
cov	age[10_19]:chills:diarrhea:fever	0.04000	0.12000	0.01000	-0.04869826458569912
cov	age[10_19]:chills:diarrhea:fever	0.06000	0.00010	0.03500	0.1020088359284224
cov	age[10_19]:chills:diarrhea:fever	0.06000	0.12000	0.03500	-0.0910516201234642
cov	age[10_19]:chills:diarrhea:fever	0.04000	0.06000	0.07000	0.2968963527270214
cov	age[10_19]:chills:diarrhea:fever	0.06000	0.12000	0.01000	-0.14268898117441822
cov	age[10_19]:chills:diarrhea:fever	0.02000	0.06000	0.03500	0.062404797692237064
cov	age[10_19]:chills:diarrhea:fever	0.04000	0.09000	0.07000	-0.1459703038994867
cov	age[10_19]:chills:diarrhea:fever	0.06000	0.03000	0.01000	-0.37942448868308865
cov	age[10_19]:chills:diarrhea:fever	0.02000	0.12000	0.01000	-0.08656778880153974
cov	age[10_19]:chills:diarrhea:fever	0.02000	0.00010	0.03500	0.14171982312574424
cov	age[10_19]:chills:diarrhea:fever	0.02000	0.00010	0.01000	0.13249398064803847
cov	age[10_19]:chills:diarrhea:fever	0.02000	0.09000	0.03500	-0.2714612663080485
cov	age[10_19]:chills:diarrhea:fever	0.04000	0.03000	0.01000	0.4724092322203868
cov	age[10_19]:chills:diarrhea:fever	0.02000	0.03000	0.07000	0.01453239609156229
cov	age[10_19]:chills:diarrhea:fever	0.06000	0.06000	0.07000	0.4573432258287467
cov	age[10_19]:chills:diarrhea:fever	0.04000	0.06000	0.01000	-0.006308629609304492
cov	age[10_19]:chills:diarrhea:fever	0.06000	0.06000	0.01000	0.06566157243719883
cov	age[10_19]:chills:diarrhea:fever	0.02000	0.00010	0.07000	-0.2673103308883053
cov	age[10_19]:chills:diarrhea:fever	0.04000	0.06000	0.03500	0.06259020102042682
cov	age[10_19]:chills:diarrhea:fever	0.06000	0.12000	0.07000	-0.07442798520188
cov	age[10_19]:chills:diarrhea:fever	0.06000	0.00010	0.07000	0.11901523101371146
cov	age[10_19]:chills:diarrhea:fever	0.04000	0.09000	0.03500	-0.022977035442640216
cov	age[10_19]:chills:diarrhea:fever	0.04000	0.00010	0.01000	0.30938005120712236
cov	age[10_19]:chills:diarrhea:fever	0.04000	0.00010	0.03500	0.027107438312699173
cov	age[10_19]:chills:diarrhea:fever	0.02000	0.03000	0.01000	-0.26880047626103426
cov	age[10_19]:chills:diarrhea:fever	0.02000	0.12000	0.07000	-0.003373660651674991
cov	age[10_19]:chills:diarrhea:fever	0.06000	0.09000	0.07000	0.0503054537459599
cov	age[10_19]:chills:diarrhea:fever	0.04000	0.00010	0.07000	0.22109000475713012
cov	age[10_19]:chills:diarrhea:fever	0.06000	0.00010	0.01000	0.05111290592804437
cov	age[10_19]:chills:diarrhea:fever	0.06000	0.09000	0.01000	-0.16902044216693216
cov	age[10_19]:chills:diarrhea:fever	0.04000	0.12000	0.07000	-0.027345632981863262
cov	age[10_19]:chills:diarrhea:fever	0.06000	0.03000	0.07000	0.3122218757141119
cov	age[10_19]:chills:diarrhea:fever	0.04000	0.09000	0.01000	0.23913170250544383
cov	age[10_19]:chills:diarrhea:fever	0.06000	0.06000	0.03500	0.42972284157021495
cov	age[10_19]:chills:diarrhea:fever	0.02000	0.09000	0.01000	-0.04371987905403941
cov	age[10_19]:chills:diarrhea:fever	0.02000	0.09000	0.07000	-0.0930669056600573
cov	age[10_19]:chills:diarrhea:fever:headache	0.04000	0.12000	0.03500	-0.07805708871534003
cov	age[10_19]:chills:diarrhea:fever:headache	0.02000	0.03000	0.03500	-0.2005714740113951
cov	age[10_19]:chills:diarrhea:fever:headache	0.04000	0.03000	0.07000	0.12246419162746232
cov	age[10_19]:chills:diarrhea:fever:headache	0.04000	0.03000	0.03500	-0.10130166585516301
cov	age[10_19]:chills:diarrhea:fever:headache	0.02000	0.06000	0.01000	-0.037776065557848106
cov	age[10_19]:chills:diarrhea:fever:headache	0.02000	0.06000	0.07000	0.31715410729255555
cov	age[10_19]:chills:diarrhea:fever:headache	0.06000	0.03000	0.03500	0.5288133707689978
cov	age[10_19]:chills:diarrhea:fever:headache	0.02000	0.12000	0.03500	-0.13905573561202866
cov	age[10_19]:chills:diarrhea:fever:headache	0.06000	0.09000	0.03500	-0.14203906989564402
cov	age[10_19]:chills:diarrhea:fever:headache	0.04000	0.12000	0.01000	0.29505459887862284
cov	age[10_19]:chills:diarrhea:fever:headache	0.06000	0.00010	0.03500	-0.09076604769125632
cov	age[10_19]:chills:diarrhea:fever:headache	0.06000	0.12000	0.03500	0.17623177080931396
cov	age[10_19]:chills:diarrhea:fever:headache	0.04000	0.06000	0.07000	0.20074720654968872
cov	age[10_19]:chills:diarrhea:fever:headache	0.06000	0.12000	0.01000	0.05742135443574155
cov	age[10_19]:chills:diarrhea:fever:headache	0.02000	0.06000	0.03500	-0.07502975357386081
cov	age[10_19]:chills:diarrhea:fever:headache	0.04000	0.09000	0.07000	-0.3159896101356344
cov	age[10_19]:chills:diarrhea:fever:headache	0.06000	0.03000	0.01000	0.42011791232397805
cov	age[10_19]:chills:diarrhea:fever:headache	0.02000	0.12000	0.01000	-0.09598564206111192
cov	age[10_19]:chills:diarrhea:fever:headache	0.02000	0.00010	0.03500	-0.24039773713218052
cov	age[10_19]:chills:diarrhea:fever:headache	0.02000	0.00010	0.01000	0.10298217686573377
cov	age[10_19]:chills:diarrhea:fever:headache	0.02000	0.09000	0.03500	-0.14972796987354386
cov	age[10_19]:chills:diarrhea:fever:headache	0.04000	0.03000	0.01000	-0.26931779055073657
cov	age[10_19]:chills:diarrhea:fever:headache	0.02000	0.03000	0.07000	0.08776742754912621
cov	age[10_19]:chills:diarrhea:fever:headache	0.06000	0.06000	0.07000	0.4350847291980381
cov	age[10_19]:chills:diarrhea:fever:headache	0.04000	0.06000	0.01000	0.10577353158457548
cov	age[10_19]:chills:diarrhea:fever:headache	0.06000	0.06000	0.01000	0.010700493857533355
cov	age[10_19]:chills:diarrhea:fever:headache	0.02000	0.00010	0.07000	0.024707067781497817
cov	age[10_19]:chills:diarrhea:fever:headache	0.04000	0.06000	0.03500	0.009778713371941052
cov	age[10_19]:chills:diarrhea:fever:headache	0.06000	0.12000	0.07000	0.02818232055953936
cov	age[10_19]:chills:diarrhea:fever:headache	0.06000	0.00010	0.07000	0.26326021717591386
cov	age[10_19]:chills:diarrhea:fever:headache	0.04000	0.09000	0.03500	-0.3416143924439715
cov	age[10_19]:chills:diarrhea:fever:headache	0.04000	0.00010	0.01000	-0.42838879753089787
cov	age[10_19]:chills:diarrhea:fever:headache	0.04000	0.00010	0.03500	0.15942391556393237
cov	age[10_19]:chills:diarrhea:fever:headache	0.02000	0.03000	0.01000	0.038456600417897106
cov	age[10_19]:chills:diarrhea:fever:headache	0.02000	0.12000	0.07000	0.11632518769427806
cov	age[10_19]:chills:diarrhea:fever:headache	0.06000	0.09000	0.07000	-0.1024440755757293
cov	age[10_19]:chills:diarrhea:fever:headache	0.04000	0.00010	0.07000	0.2706155898961546
cov	age[10_19]:chills:diarrhea:fever:headache	0.06000	0.00010	0.01000	-0.22929018258626074
cov	age[10_19]:chills:diarrhea:fever:headache	0.06000	0.09000	0.01000	0.12924442628788696
cov	age[10_19]:chills:diarrhea:fever:headache	0.04000	0.12000	0.07000	-0.16931881796212842
cov	age[10_19]:chills:diarrhea:fever:headache	0.06000	0.03000	0.07000	0.00654957875883181
cov	age[10_19]:chills:diarrhea:fever:headache	0.04000	0.09000	0.01000	0.008838885569943077
cov	age[10_19]:chills:diarrhea:fever:headache	0.06000	0.06000	0.03500	-0.3049147835256815
cov	age[10_19]:chills:diarrhea:fever:headache	0.02000	0.09000	0.01000	0.0760760736155812
cov	age[10_19]:chills:diarrhea:fever:headache	0.02000	0.09000	0.07000	-0.1043218724654802
cov	age[10_19]:chills:diarrhea:fever:myalgia	0.04000	0.12000	0.03500	-0.14761343829739937
cov	age[10_19]:chills:diarrhea:fever:myalgia	0.02000	0.03000	0.03500	0.1391809595063664
cov	age[10_19]:chills:diarrhea:fever:myalgia	0.04000	0.03000	0.07000	0.22730190676213335
cov	age[10_19]:chills:diarrhea:fever:myalgia	0.04000	0.03000	0.03500	0.021964718996006095
cov	age[10_19]:chills:diarrhea:fever:myalgia	0.02000	0.06000	0.01000	-0.0024946586430094767
cov	age[10_19]:chills:diarrhea:fever:myalgia	0.02000	0.06000	0.07000	-0.046779607514128484
cov	age[10_19]:chills:diarrhea:fever:myalgia	0.06000	0.03000	0.03500	0.3419453217580285
cov	age[10_19]:chills:diarrhea:fever:myalgia	0.02000	0.12000	0.03500	0.219393235030687
cov	age[10_19]:chills:diarrhea:fever:myalgia	0.06000	0.09000	0.03500	0.18420894435660565
cov	age[10_19]:chills:diarrhea:fever:myalgia	0.04000	0.12000	0.01000	-0.10513845270684201
cov	age[10_19]:chills:diarrhea:fever:myalgia	0.06000	0.00010	0.03500	-0.3287568959656201
cov	age[10_19]:chills:diarrhea:fever:myalgia	0.06000	0.12000	0.03500	0.05429434730139394
cov	age[10_19]:chills:diarrhea:fever:myalgia	0.04000	0.06000	0.07000	0.1346219714282162
cov	age[10_19]:chills:diarrhea:fever:myalgia	0.06000	0.12000	0.01000	-0.24210046443796585
cov	age[10_19]:chills:diarrhea:fever:myalgia	0.02000	0.06000	0.03500	-0.14018227284614845
cov	age[10_19]:chills:diarrhea:fever:myalgia	0.04000	0.09000	0.07000	-0.09509708049527318
cov	age[10_19]:chills:diarrhea:fever:myalgia	0.06000	0.03000	0.01000	0.10865688530539629
cov	age[10_19]:chills:diarrhea:fever:myalgia	0.02000	0.12000	0.01000	0.0012403042337876685
cov	age[10_19]:chills:diarrhea:fever:myalgia	0.02000	0.00010	0.03500	-0.15120261651507072
cov	age[10_19]:chills:diarrhea:fever:myalgia	0.02000	0.00010	0.01000	-0.350605218487324
cov	age[10_19]:chills:diarrhea:fever:myalgia	0.02000	0.09000	0.03500	-0.04021373328080595
cov	age[10_19]:chills:diarrhea:fever:myalgia	0.04000	0.03000	0.01000	0.05258930038186382
cov	age[10_19]:chills:diarrhea:fever:myalgia	0.02000	0.03000	0.07000	0.17323983010231964
cov	age[10_19]:chills:diarrhea:fever:myalgia	0.06000	0.06000	0.07000	-0.20105413494379845
cov	age[10_19]:chills:diarrhea:fever:myalgia	0.04000	0.06000	0.01000	0.1734075117804767
cov	age[10_19]:chills:diarrhea:fever:myalgia	0.06000	0.06000	0.01000	0.2229549464168124
cov	age[10_19]:chills:diarrhea:fever:myalgia	0.02000	0.00010	0.07000	-0.18715467287826892
cov	age[10_19]:chills:diarrhea:fever:myalgia	0.04000	0.06000	0.03500	0.2991915645306057
cov	age[10_19]:chills:diarrhea:fever:myalgia	0.06000	0.12000	0.07000	-0.07696969165903894
cov	age[10_19]:chills:diarrhea:fever:myalgia	0.06000	0.00010	0.07000	-0.2411485442021977
cov	age[10_19]:chills:diarrhea:fever:myalgia	0.04000	0.09000	0.03500	0.04950295270920074
cov	age[10_19]:chills:diarrhea:fever:myalgia	0.04000	0.00010	0.01000	0.3323580513802157
cov	age[10_19]:chills:diarrhea:fever:myalgia	0.04000	0.00010	0.03500	-0.2470145277649988
cov	age[10_19]:chills:diarrhea:fever:myalgia	0.02000	0.03000	0.01000	0.011280970722855672
cov	age[10_19]:chills:diarrhea:fever:myalgia	0.02000	0.12000	0.07000	0.03787148073275765
cov	age[10_19]:chills:diarrhea:fever:myalgia	0.06000	0.09000	0.07000	0.04446570945761125
cov	age[10_19]:chills:diarrhea:fever:myalgia	0.04000	0.00010	0.07000	-0.21004561899019925
cov	age[10_19]:chills:diarrhea:fever:myalgia	0.06000	0.00010	0.01000	-0.05149040126881839
cov	age[10_19]:chills:diarrhea:fever:myalgia	0.06000	0.09000	0.01000	0.12793610957802484
cov	age[10_19]:chills:diarrhea:fever:myalgia	0.04000	0.12000	0.07000	-0.09878941918998532
cov	age[10_19]:chills:diarrhea:fever:myalgia	0.06000	0.03000	0.07000	-0.04285603346060709
cov	age[10_19]:chills:diarrhea:fever:myalgia	0.04000	0.09000	0.01000	-0.10042695515755767
cov	age[10_19]:chills:diarrhea:fever:myalgia	0.06000	0.06000	0.03500	-0.04514660947867774
cov	age[10_19]:chills:diarrhea:fever:myalgia	0.02000	0.09000	0.01000	0.1341028040501763
cov	age[10_19]:chills:diarrhea:fever:myalgia	0.02000	0.09000	0.07000	0.2109566584181597
cov	age[10_19]:chills:diarrhea:fever:nauseavomit	0.04000	0.12000	0.03500	0.20676408864438853
cov	age[10_19]:chills:diarrhea:fever:nauseavomit	0.02000	0.03000	0.03500	0.14850133440534286
cov	age[10_19]:chills:diarrhea:fever:nauseavomit	0.04000	0.03000	0.07000	0.045020691137382454
cov	age[10_19]:chills:diarrhea:fever:nauseavomit	0.04000	0.03000	0.03500	0.10185556230810093
cov	age[10_19]:chills:diarrhea:fever:nauseavomit	0.02000	0.06000	0.01000	-0.09191745191595209
cov	age[10_19]:chills:diarrhea:fever:nauseavomit	0.02000	0.06000	0.07000	0.04306354504878016
cov	age[10_19]:chills:diarrhea:fever:nauseavomit	0.06000	0.03000	0.03500	0.4081599713764079
cov	age[10_19]:chills:diarrhea:fever:nauseavomit	0.02000	0.12000	0.03500	-0.135820870491321
cov	age[10_19]:chills:diarrhea:fever:nauseavomit	0.06000	0.09000	0.03500	-0.20516009569289634
cov	age[10_19]:chills:diarrhea:fever:nauseavomit	0.04000	0.12000	0.01000	0.01273239088150709
cov	age[10_19]:chills:diarrhea:fever:nauseavomit	0.06000	0.00010	0.03500	0.20718235873213106
cov	age[10_19]:chills:diarrhea:fever:nauseavomit	0.06000	0.12000	0.03500	-0.243270685744012
cov	age[10_19]:chills:diarrhea:fever:nauseavomit	0.04000	0.06000	0.07000	0.004298315025302125
cov	age[10_19]:chills:diarrhea:fever:nauseavomit	0.06000	0.12000	0.01000	-0.05807341891117622
cov	age[10_19]:chills:diarrhea:fever:nauseavomit	0.02000	0.06000	0.03500	-0.046866165696544775
cov	age[10_19]:chills:diarrhea:fever:nauseavomit	0.04000	0.09000	0.07000	-0.05037409976609755
cov	age[10_19]:chills:diarrhea:fever:nauseavomit	0.06000	0.03000	0.01000	-0.012911001038814469
cov	age[10_19]:chills:diarrhea:fever:nauseavomit	0.02000	0.12000	0.01000	0.17562116262829347
cov	age[10_19]:chills:diarrhea:fever:nauseavomit	0.02000	0.00010	0.03500	0.09124696504240253
[truncated: 743,201 more rows]
