# Supplementary material for: Differential diagnosis of COVID-19 and influenza
Source: PLOS Glob Public Health. 2022 Jul 21;2(7):e0000221. doi: 10.1371/journal.pgph.0000221 (PMC10021438; doi:10.1371/journal.pgph.0000221)
Supplement: S1 Data — (TXT) [file pgph.0000221.s005.txt]

{
    "anosmia": ["anosmia"],
    "sputum": ["sputum", "expectoration", "little sputum", "phlegm", "sputum"],
    "aches": ["aching muscles", "backache", "body aches", "body pain", "bone pain", "flu-like symptoms", "general pain", "joint muscle pain", "joint pain", "joint pain and cough", "muscle", "muscle ache", "muscle aches", "muscle pain", "muscle soreness", "muscular soreness", "muscular stiffness", "sore body", "sore limbs", "sore muscle", "toothache", "body ache", "pain"],
    "chills": ["chills", "cold", "cold chills", "sensation of chill", "rigor"],
    "fever": ["fever", "37.1 ° c", "cough and fever", "cough fever", "fever and cough", "fever, nasal discharge", "flu-like symptoms", "high fever", "influenza", "malaise, fever (37 ℃)", "rever", "then 38 ℃)"],
    "wheezing": ["wheezing"],
    "nasal": ["fever, nasal discharge", "nasal congestion", "nasal discharge", "rhinorrhea", "rhinorrhoea", "coriza"],
    "fatigue": ["fatigue", "fatigure", "flu-like symptoms", "full body slump", "influenza", "lethargy", "minor fatigue", "somnolence", "systemic weakness", "transient fatigue", "weak", "weakness", "tiredness"],
    "headache": ["flu-like symptoms", "headache", "headache, toothache, pneumonia", "headache.", "influenza"],
    "sore_throat": ["acute pharyngitis", "flu-like symptoms", "pharyngalgia", "pharyngeal discomfort", "pharyngeal dryness", "pharynx", "sore throa", "sore throat", "throat discomfort", "sore throath"],
    "cough": ["cough", "cough and fever", "cough difficulty breathing", "cough fever", "cough symptoms", "coughing", "couh", "dry cough", "fever and cough", "flu-like symptoms", "influenza", "joint pain and cough", "mild cough", "mild coughing", "mile cough", "dcough"],
    "diarrhea": ["diarrhea", "diarrheoa", "diarrhoea", "digestive discomfort", "flu-like symptoms", "influenza"],
    "dyspnea": ["anhelation", "breathing difficulty", "cough difficulty breathing", "difficulty breathing", "difficuty breathing", "dyspnea", "severe dyspnea", "dsypnea"],
    "nausea": ["nausea", "emesis", "feeling ill", "flu-like symptoms", "influenza", "mausea", "unwellness"],
    "sneezing": ["sneeze", "sneezing"],
    "running_nose": ["flu-like symptoms", "influenza", "runny nose", "running nose"],
    "abdominal_pain": ["abdominal pain"],
    "respiratory": ["acute respiratory viral infection", "acute respiratory viral infection (arvi)", "respiratory complaints", "respiratory distress", "respiratory problems", "respiratory stress", "respiratory symptoms", "similar to a respiratory infection", "mild resipiratory symptoms", "mild respiratory symptoms", "symptoms associated with a respiratory condition"],
    "lungs": ["aggressive pulmonary symptomatology", "pleural effusion", "pulmonary inflammation", "headache, toothache, pneumonia", "severe pneumonia", "pneumonia", "pneumonitis", "respiratory problems (lungs)"],
    "malaise": ["and malaise", "malaise", "discomfort", "general malaise", "lack of energy", "malaise, fever (37 ℃)", "physical discomfort", "poor physical condition", "general weakness", "grasp"],
    "anorexia": ["anorexia"],
    "chest_pain": ["chest discomfort", "chest distress", "chest pain", "chest tightness", "lesions on chest radiographs", "pleuritic chest pain"],
    "conjunctivitis": ["conjunctivitis", "conjunctivitis", "conjuntivitis", "eye irritation"],
    "walking": ["difficulty walking"],
    "discharge": ["discharge"],
    "dizziness": ["dizziness", "obnubilation"],
    "dryness": ["dry mouth", "dry throat"],
    "digestive": ["esophageal reflux"],
    "coronary": ["eventually showed acute left heart failure", "acute coronary syndrome"],
    "mild": ["mild", "mild symptoms"],
    "myelofibrosis": ["primary myelofibrosis"],
    "sweating": ["sweating"],
    "short_breath": ["shortness breath", "shortness of breath", "gasp"],
    "vomiting": ["flu-like symptoms", "vomiting", "vomiting."],
    "myalgia": ["myalgia", "myalgias", "mialgia", "milagia"],
    "inapatence": ["inapatence", "inappetance"],
    "hypertension": ["hypertension"],
    "kidney": ["kidney failure"]
}
